# Supplementary material for: Determinants of uptake of intermittent preventive treatment for malaria with sulfadoxine pyrimethamine in pregnancy: a cross-sectional analytical study in the Sekondi-Takoradi Metropolis of Ghana
Source: Arch Public Health. 2021 Oct 14;79:177. doi: 10.1186/s13690-021-00694-1 (PMC8515639; doi:10.1186/s13690-021-00694-1)
Supplement: Supplementary file 1 — Additional file 1. Anto et al data on IPTp. [file 13690_2021_694_MOESM1_ESM.xlsx]

## Sheet: Data
Age of respondedent	age group	Marital Status	Level of Education	Occupation	No. of Live Children	No. of Live Children1	Weight of Baby at Birth	Baby Weight Categorization	HIV	Hypertension	Diabetes	Asthma	Sickle Cell	Epilepsy	G6PD	Chronic Kidney Disease	Chronic Liver Disease	Parity Simplified/ Number of Deliveries So Far	Number of ANC visits	Number of ANC visits1	Number of ANC visits Cathegorise	Previous Ceasarean Section	Complications During Current Pregnancy	If Yes for what illness	If Yes at what gestational Age (weeks)	Number of IPT doses received	IPT doses1	IPT doses	Was there any malaria Infection or Episodes during Current Pregnancy	If Yes at what getstational age (Weeks)	HB at first ANC visit	Anaemia1	HB at Delivery of Current Child	Anaemia2	Anaemia4	Any Intestinal Worm Infestation during Current Pregnancy	Sex of Baby	Length baby at birth (Cm)	Head Circumference of Baby at birth(Cm)	Gestation of Baby at Birth	Mode delivery	Duration of Delivery (Hrs)	Physical Abnormalities	Type of Anormality (if Yes)	Babies Breastfed	Gestational Age at first Visit (weeks)	ANC_Trim	Gestational age at first visit 1	Gestational Age at first Visit (weeks) categorised
29	20-29	Married	Secondary	Self-employed	2	1 to 2	3.1	>=2.5	No	No	No	No	No	No	No	No	No	2	5	>= 4	4-7Visits	No	No	NA	NA	0	< 5	< 3	Yes	24	10.2	anenis	10.3	anemia	mild	Yes	Male	57	36	term	Vaginal	10	No	n/a	Yes	9	first-trim	9-12	4-12weeks
38	30-39	Married	Basic	Self-employed	4	3 to 4	3.7	>=2.5	No	No	No	No	No	No	No	No	No	4	4	>= 4	4-7Visits	Yes	Yes	Eclampsia	37	0	< 5	< 3	Yes	20	11.4	noanem	11	noanem	noanem	None	Male	58	36	term	caesarean	35min	no	n/a	Yes	10	first-trim	9-12	4-12weeks
22	20-29	Married	Secondary	Self-employed	1	1 to 2	3.3	>=2.5	No	No	No	No	No	No	Yes	No	No	1	6	>= 4	4-7Visits	No	No	NA	NA	0	< 5	< 3	No	NA	11.9	noanem	11.3	noanem	noanem	None	Male	58	36	term	Caesarean	1	No	n/a	Yes	8	first-trim	4-8	4-12weeks
22	20-29	Married	Secondary	Self-employed	1	1 to 2	3.3	>=2.5	No	No	No	No	No	No	Yes	No	No	1	6	>= 4	4-7Visits	No	No	NA	NA	0	< 5	< 3	No	NA	11.9	noanem	11.3	noanem	noanem	None	Male	58	36	term	Caesarean	1	No	n/a	Yes	8	first-trim	4-8	4-12weeks
32	30-39	Married	Secondary	Self-employed	3	3 to 4	2.8	>=2.5	No	No	No	No	No	No	No	No	No	3	7	>= 4	4-7Visits	No	No	NA	NA	1	< 5	< 3	Yes	20	10.5	anenis	9.7	anemia	mild	None	Female	56	36	term	Vaginal	16	no	n/a	Yes	11	first-trim	9-12	4-12weeks
34	30-39	Married	Secondary	Government/Private Worker	3	3 to 4	3.5	>=2.5	No	No	No	No	No	No	No	No	No	3	8	>= 4	>=8	No	No	NA	NA	1	< 5	< 3	Yes	23	10.4	anenis	12.3	noanem	noanem	None	Female	56	36	term	Vaginal	9	no	n/a	Yes	8	first-trim	4-8	4-12weeks
37	30-39	Married	Tertiary	Government/Private Worker	2	1 to 2	3	>=2.5	No	No	No	No	No	No	No	No	No	2	6	>= 4	4-7Visits	No	No	NA	NA	1	< 5	< 3	No	NA	10.6	anenis	10.4	anemia	mild	None	Male	56	36	term	Vaginal	10	no	n/a	Yes	8	first-trim	4-8	4-12weeks
24	20-29	Married	Secondary	Unemployed	2	1 to 2	3.6	>=2.5	No	No	No	No	No	No	No	No	No	2	8	>= 4	>=8	No	No	NA	NA	1	< 5	< 3	Yes	33	12.2	noanem	11.5	noanem	noanem	None	Male	56	36	term	Vaginal	6	no	n/a	Yes	9	first-trim	9-12	4-12weeks
28	20-29	Married	Tertiary	Government/Private Worker	2	1 to 2	3.5	>=2.5	No	No	No	No	No	No	No	No	No	2	4	>= 4	4-7Visits	Yes	No	NA	NA	1	< 5	< 3	Yes	15	10.5	anenis	11.8	noanem	noanem	None	Female	57	36	term	caesarean	38min	no	n/a	Yes	9	first-trim	9-12	4-12weeks
40	40-45	Married	Basic	Self-employed	5	5to 6	3.8	>=2.5	No	No	No	No	No	No	No	No	No	5	5	>= 4	4-7Visits	No	No	NA	NA	1	< 5	< 3	Yes	16	10.8	anenis	10.4	anemia	mild	Yes	Female	57	36	term	Vaginal	3	no	n/a	Yes	8	first-trim	4-8	4-12weeks
32	30-39	Married	Basic	Self-employed	3	3 to 4	3.7	>=2.5	No	No	No	No	No	No	No	No	No	3	8	>= 4	>=8	No	No	NA	NA	1	< 5	< 3	Yes	20	10.8	anenis	11.1	noanem	noanem	None	Female	57	36	term	Vaginal	7	no	n/a	Yes	8	first-trim	4-8	4-12weeks
30	30-39	Married	Secondary	Government/Private Worker	2	1 to 2	3	>=2.5	No	No	No	No	No	No	No	No	No	2	8	>= 4	>=8	Yes	No	NA	NA	1	< 5	< 3	Yes	25	12	noanem	11.5	noanem	noanem	None	Female	57	36	term	caesarean	1	no	n/a	Yes	9	first-trim	9-12	12-24Weeks
33	30-39	Married	Basic	Self-employed	2	1 to 2	2.8	>=2.5	No	No	No	No	No	No	No	No	No	2	3	< 4	1-3Visits	No	No	NA	NA	1	< 5	< 3	Yes	23	10.8	anenis	10.2	anemia	mild	None	Male	57	37	term	Vaginal	8	no	n/a	Yes	8	first-trim	4-8	4-12weeks
33	30-39	Married	Secondary	Government/Private Worker	3	3 to 4	3.2	>=2.5	No	No	No	No	No	No	No	No	No	3	5	>= 4	4-7Visits	No	No	NA	NA	1	< 5	< 3	Yes	31	11.1	noanem	11.3	noanem	noanem	None	Male	57	37	term	Vaginal	9	no	n/a	Yes	9	first-trim	9-12	12-24Weeks
21	20-29	Single	Secondary	Unemployed	1	1 to 2	2.8	>=2.5	No	No	No	No	No	No	No	No	No	1	6	>= 4	4-7Visits	No	No	NA	NA	1	< 5	< 3	No	NA	12.2	noanem	12.4	noanem	noanem	None	Male	57	37	term	Vaginal	16	yes	tongue tie	Yes	7	first-trim	4-8	4-12weeks
26	20-29	Married	Secondary	Self-employed	1	1 to 2	3	>=2.5	No	No	No	No	No	No	No	No	No	1	6	>= 4	4-7Visits	No	No	NA	NA	1	< 5	< 3	Yes	17	10.8	anenis	10.5	anemia	mild	None	Male	57	36	term	Vaginal	16	no	n/a	Yes	8	first-trim	4-8	4-12weeks
27	20-29	Married	Basic	Unemployed	2	1 to 2	2.6	>=2.5	No	No	No	No	No	No	No	No	No	2	6	>= 4	4-7Visits	No	No	NA	NA	1	< 5	< 3	Yes	25	10.5	anenis	10.9	anemia	mild	None	Male	57	36	term	Vaginal	10	no	n/a	Yes	10	first-trim	9-12	4-12weeks
35	30-39	Married	Basic	Self-employed	2	1 to 2	3.6	>=2.5	No	No	No	No	No	No	No	No	No	2	10	>= 4	>=8	No	No	NA	NA	1	< 5	< 3	Yes	17	12	noanem	11.5	noanem	noanem	None	Male	57	37	term	Vaginal	9	No	n/a	Yes	11	first-trim	9-12	4-12weeks
33	30-39	Married	Secondary	Government/Private Worker	3	3 to 4	3.5	>=2.5	No	No	No	No	No	No	No	No	No	3	9	>= 4	>=8	No	No	NA	NA	1	< 5	< 3	Yes	26	10.5	anenis	10.5	anemia	mild	None	Male	58	37	term	Vaginal	9	no	n/a	Yes	9	first-trim	9-12	4-12weeks
25	20-29	Married	Tertiary	Self-employed	1	1 to 2	2.9	>=2.5	No	No	No	No	No	No	No	No	No	1	10	>= 4	>=8	No	Yes	Gestational Diabetes	30	1	< 5	< 3	Yes	31	11	noanem	10.6	anemia	mild	None	Male	58	37	term	Caesarean	30min	no	n/a	Yes	10	first-trim	9-12	4-12weeks
24	20-29	Married	Basic	Self-employed	1	1 to 2	2.5	>=2.5	No	No	No	No	No	No	No	No	No	1	3	< 4	1-3Visits	No	No	NA	NA	2	< 5	< 3	No	NA	11.4	noanem	11.3	noanem	noanem	None	Female	56	36	term	Caesarean	25min	no	n/a	Yes	10	first-trim	9-12	4-12weeks
34	30-39	Married	Basic	Self-employed	3	3 to 4	3	>=2.5	No	No	No	No	No	No	No	No	No	3	4	>= 4	4-7Visits	Yes	No	NA	NA	2	< 5	< 3	No	NA	11.6	noanem	11.1	noanem	noanem	None	Female	56	36	term	caesarean	11	no	n/a	Yes	11	first-trim	9-12	4-12weeks
39	30-39	Married	Basic	Government/Private Worker	3	3 to 4	3.2	>=2.5	No	No	No	No	No	No	No	No	No	3	4	>= 4	4-7Visits	No	No	NA	NA	2	< 5	< 3	No	NA	10.8	anenis	11.2	noanem	noanem	None	Female	56	36	term	Vaginal	10	no	n/a	Yes	12	first-trim	9-12	4-12weeks
34	30-39	Married	Secondary	Self-employed	3	3 to 4	3	>=2.5	No	No	No	No	No	No	No	No	No	3	5	>= 4	4-7Visits	Yes	No	NA	NA	2	< 5	< 3	No	NA	12.2	noanem	11.6	noanem	noanem	None	Female	56	37	term	caesarean	36min	no	n/a	Yes	8	first-trim	4-8	4-12weeks
24	20-29	Married	Secondary	Self-employed	1	1 to 2	2.5	>=2.5	No	No	No	No	No	No	No	No	No	1	5	>= 4	4-7Visits	No	No	NA	NA	2	< 5	< 3	No	NA	12	noanem	11.5	noanem	noanem	None	Female	56	36	term	Vaginal	14	no	n/a	Yes	12	first-trim	9-12	4-12weeks
34	30-39	Married	Basic	Self-employed	3	3 to 4	3.3	>=2.5	No	No	No	No	No	No	No	No	No	3	6	>= 4	4-7Visits	No	No	NA	NA	2	< 5	< 3	No	NA	11.6	noanem	9.5	anemia	mild	None	Female	56	36	term	Vaginal	8	no	n/a	Yes	9	first-trim	9-12	4-12weeks
28	20-29	Married	Tertiary	Government/Private Worker	2	1 to 2	3	>=2.5	No	No	No	No	No	No	No	No	No	2	7	>= 4	4-7Visits	No	No	NA	NA	2	< 5	< 3	Yes	24	10.8	anenis	10.9	anemia	mild	None	Female	56	36	term	Vaginal	12	No	n/a	Yes	12	first-trim	9-12	4-12weeks
28	20-29	Married	Tertiary	Government/Private Worker	2	1 to 2	3	>=2.5	No	No	No	No	No	No	No	No	No	2	7	>= 4	4-7Visits	No	No	NA	NA	2	< 5	< 3	Yes	24	10.8	anenis	10.9	anemia	mild	None	Female	56	36	term	Vaginal	12	No	n/a	Yes	12	first-trim	9-12	4-12weeks
34	30-39	Married	Secondary	Self-employed	3	3 to 4	2.9	>=2.5	No	No	No	No	No	No	No	No	No	3	12	>= 4	>=8	No	No	NA	NA	2	< 5	< 3	No	NA	11	noanem	11.4	noanem	noanem	None	Female	56	36	term	Vaginal	9	no	n/a	Yes	9	first-trim	9-12	4-12weeks
26	20-29	Married	Basic	Self-employed	2	1 to 2	2.8	>=2.5	No	No	No	No	No	No	No	No	No	2	13	>= 4	>=8	No	No	NA	NA	2	< 5	< 3	No	NA	11	noanem	9.5	anemia	mild	None	Female	56	37	term	Vaginal	18	No	n/a	Yes	6	first-trim	4-8	4-12weeks
26	20-29	Married	Basic	Self-employed	2	1 to 2	2.8	>=2.5	No	No	No	No	No	No	No	No	No	2	13	>= 4	>=8	No	No	NA	NA	2	< 5	< 3	No	NA	11	noanem	9.5	anemia	mild	None	Female	56	37	term	Vaginal	18	No	n/a	Yes	6	first-trim	4-8	4-12weeks
35	30-39	Married	Basic	Self-employed	3	3 to 4	3	>=2.5	No	No	No	No	No	No	No	No	No	3	4	>= 4	4-7Visits	No	No	NA	NA	2	< 5	< 3	No	NA	11.5	noanem	10.2	anemia	mild	None	Male	56	37	term	Vaginal	9	no	n/a	Yes	8	first-trim	4-8	4-12weeks
25	20-29	Single	Secondary	Self-employed	2	1 to 2	2.8	>=2.5	No	No	No	No	No	No	No	No	No	2	6	>= 4	4-7Visits	No	No	NA	NA	2	< 5	< 3	No	NA	10.6	anenis	10.2	anemia	mild	None	Male	56	36	Term	Vaginal	10	No		Yes	8	first-trim	4-8	4-12weeks
25	20-29	Single	Secondary	Self-employed	2	1 to 2	2.8	>=2.5	No	No	No	No	No	No	No	No	No	2	6	>= 4	4-7Visits	No	No	NA	NA	2	< 5	< 3	No	NA	10.6	anenis	10.2	anemia	mild	None	Male	56	36	Term	Vaginal	10	No		Yes	8	first-trim	4-8	4-12weeks
26	20-29	Married	Basic	Self-employed	1	1 to 2	2.6	>=2.5	No	No	No	No	No	No	No	No	No	1	10	>= 4	>=8	No	No	NA	NA	2	< 5	< 3	Yes	32	10.6	anenis	11	noanem	noanem	None	Male	56	37	term	Vaginal	14	no	n/a	Yes	10	first-trim	9-12	4-12weeks
25	20-29	Married	Tertiary	Government/Private Worker	2	1 to 2	3.4	>=2.5	No	No	No	No	No	No	No	No	No	2	3	< 4	1-3Visits	No	Yes	Chorioamnionitis	39	2	< 5	< 3	Yes	30	12	noanem	11.8	noanem	noanem	None	Female	57	36	term	Caesarean	45min	No	n/a	Yes	6	first-trim	4-8	4-12weeks
26	20-29	Married	Basic	Unemployed	1	1 to 2	3	>=2.5	No	No	No	No	No	No	No	No	No	1	4	>= 4	4-7Visits	No	No	NA	NA	2	< 5	< 3	No	NA	9.8	anenis	11	noanem	noanem	None	Female	57	36	term	Vaginal	20	no	n/a	Yes	10	first-trim	9-12	4-12weeks
25	20-29	Married	Secondary	Self-employed	1	1 to 2	3	>=2.5	No	No	No	No	No	No	No	No	No	1	9	>= 4	>=8	No	No	NA	NA	2	< 5	< 3	No	NA	12.2	noanem	12.5	noanem	noanem	None	Female	57	36	term	Vaginal	15	no	n/a	Yes	12	first-trim	9-12	4-12weeks
34	30-39	Married	Secondary	Government/Private Worker	3	3 to 4	3.7	>=2.5	No	No	No	No	No	No	No	No	No	3	10	>= 4	>=8	No	No	NA	NA	2	< 5	< 3	Yes	19	11.6	noanem	11.1	noanem	noanem	None	Female	57	36	term	Vaginal	9	no	n/a	Yes	6	first-trim	4-8	4-12weeks
23	20-29	Married	Secondary	Unemployed	1	1 to 2	2.5	>=2.5	No	No	No	No	No	No	No	No	No	1	3	< 4	1-3Visits	No	No	NA	NA	2	< 5	< 3	No	NA	10.4	anenis	10.8	anemia	mild	None	Male	57	37	term	Caesarean	47min	no	n/a	Yes	8	first-trim	4-8	4-12weeks
20	20-29	Married	Basic	Self-employed	1	1 to 2	3.2	>=2.5	No	No	No	No	No	No	No	No	No	1	4	>= 4	4-7Visits	No	No	NA	NA	2	< 5	< 3	No	NA	10.7	anenis	nil	NA	noanem	None	Male	57	37	term	Vaginal	8	No	n/a	Yes	9	first-trim	9-12	4-12weeks
20	20-29	Married	Basic	Self-employed	1	1 to 2	3.2	>=2.5	No	No	No	No	No	No	No	No	No	1	4	>= 4	4-7Visits	No	No	NA	NA	2	< 5	< 3	No	NA	10.7	anenis	nil	NA	noanem	None	Male	57	37	term	Vaginal	8	No	n/a	Yes	9	first-trim	9-12	4-12weeks
29	20-29	Married	Basic	Self-employed	3	3 to 4	3.6	>=2.5	No	No	No	No	No	No	No	No	No	3	4	>= 4	4-7Visits	No	No	NA	NA	2	< 5	< 3	No	NA	11	noanem	11.4	noanem	noanem	None	Male	57	36	term	Vaginal	6	no	n/a	Yes	10	first-trim	9-12	4-12weeks
26	20-29	Married	Tertiary	Government/Private Worker	2	1 to 2	2.9	>=2.5	No	No	No	No	No	No	No	No	No	2	4	>= 4	4-7Visits	No	No	NA	NA	2	< 5	< 3	No	NA	10.5	anenis	nil	NA	noanem	None	Male	57	36	term	Vaginal	7	no	n/a	Yes	10	first-trim	9-12	4-12weeks
31	30-39	Married	Basic	Self-employed	3	3 to 4	3.2	>=2.5	No	No	No	No	No	No	No	No	No	3	4	>= 4	4-7Visits	No	No	NA	NA	2	< 5	< 3	No	NA	11	noanem	11.1	noanem	noanem	None	Male	57	36	term	Vaginal	8	no	n/a	Yes	11	first-trim	9-12	4-12weeks
22	20-29	Married	Secondary	Unemployed	1	1 to 2	3.1	>=2.5	No	No	No	No	No	No	No	No	No	1	4	>= 4	4-7Visits	No	No	NA	NA	2	< 5	< 3	No	NA	12.8	noanem	12.6	noanem	noanem	None	Male	57	36	term	Caesarean	25min	no	n/a	Yes	12	first-trim	9-12	4-12weeks
35	30-39	Married	Secondary	Government/Private Worker	2	1 to 2	3.3	>=2.5	No	No	No	No	No	No	No	No	No	2	5	>= 4	4-7Visits	No	No	NA	NA	2	< 5	< 3	No	NA	10.3	anenis	10.8	anemia	mild	None	Male	57	36	term	Caesarean	30min	no	n/a	Yes	8	first-trim	4-8	4-12weeks
28	20-29	Married	Basic	Self-employed	3	3 to 4	3.6	>=2.5	No	No	No	No	No	No	No	No	No	3	5	>= 4	4-7Visits	No	No	NA	NA	2	< 5	< 3	No	NA	10.4	anenis	12	noanem	noanem	None	Male	57	36	term	Vaginal	11	no	n/a	Yes	9	first-trim	9-12	4-12weeks
32	30-39	Married	Secondary	Self-employed	2	1 to 2	2.8	>=2.5	No	No	No	No	No	No	No	No	No	2	5	>= 4	4-7Visits	Yes	No	NA	NA	2	< 5	< 3	No	NA	11.8	noanem	10.8	anemia	mild	None	Male	57	36	term	caesarean	13	yes	caput succedaneum	Yes	11	first-trim	9-12	4-12weeks
34	30-39	Married	Basic	Self-employed	3	3 to 4	3.4	>=2.5	No	No	No	No	No	No	No	No	No	3	6	>= 4	4-7Visits	Yes	No	NA	NA	2	< 5	< 3	No	NA	11.3	noanem	11.6	noanem	noanem	None	Male	57	37	term	caesarean	1	no	n/a	Yes	9	first-trim	9-12	4-12weeks
34	30-39	Married	Basic	Self-employed	3	3 to 4	4.5	>=2.5	No	No	No	No	No	No	No	No	No	3	6	>= 4	4-7Visits	No	No	NA	NA	2	< 5	< 3	Yes	28	12.2	noanem	12.4	noanem	noanem	Yes	Male	57	37	term	Vaginal	11	no	n/a	Yes	11	first-trim	9-12	4-12weeks
25	20-29	Married	Secondary	Self-employed	1	1 to 2	2.5	>=2.5	No	No	No	No	No	No	No	No	No	1	7	>= 4	4-7Visits	No	No	NA	NA	2	< 5	< 3	No	NA	10.1	anenis	10.6	anemia	mild	None	Male	57	36	term	Vaginal	17	no	n/a	Yes	8	first-trim	4-8	4-12weeks
39	30-39	Married	Secondary	Self-employed	3	3 to 4	3.2	>=2.5	No	No	No	No	No	No	No	No	No	3	9	>= 4	>=8	No	No	NA	NA	2	< 5	< 3	No	NA	12.2	noanem	12.4	noanem	noanem	None	Male	57	36	term	Vaginal	10	no	n/a	Yes	7	first-trim	4-8	4-12weeks
17	15-19	Single	Basic	Unemployed	1	1 to 2	2.6	>=2.5	No	No	No	No	No	No	No	No	No	1	10	>= 4	>=8	No	No	NA	NA	2	< 5	< 3	No	NA	10.8	anenis	11.6	noanem	noanem	None	Male	57	37	term	Vaginal	15	no	n/a	Yes	7	first-trim	4-8	4-12weeks
34	30-39	Married	Secondary	Self-employed	3	3 to 4	3.4	>=2.5	No	No	No	No	No	No	No	No	No	3	11	>= 4	>=8	No	No	NA	NA	2	< 5	< 3	Yes	18	10.4	anenis	10.8	anemia	mild	None	Male	57	36	term	Vaginal	1.5	no	n/a	Yes	12	first-trim	9-12	4-12weeks
32	30-39	Married	Secondary	Government/Private Worker	3	3 to 4	3.5	>=2.5	No	No	No	No	No	No	No	No	No	3	4	>= 4	4-7Visits	No	No	NA	NA	2	< 5	< 3	No	NA	10.6	anenis	10	anemia	mild	None	Male	58	37	term	Vaginal	10	no	n/a	Yes	8	first-trim	4-8	4-12weeks
37	30-39	Married	Basic	Self-employed	3	3 to 4	3.6	>=2.5	No	No	No	No	No	No	No	No	No	3	4	>= 4	4-7Visits	No	No	NA	NA	2	< 5	< 3	No	NA	11.8	noanem	nil	NA	noanem	None	Male	58	36	term	Vaginal	5	no	n/a	Yes	9	first-trim	9-12	4-12weeks
30	30-39	Married	Basic	Self-employed	3	3 to 4	2.8	>=2.5	No	No	No	No	No	No	No	No	No	3	6	>= 4	4-7Visits	No	No	NA	NA	2	< 5	< 3	No	NA	12.1	noanem	11.5	noanem	noanem	None	Male	58	37	term	Vaginal	10	no	n/a	Yes	12	first-trim	9-12	4-12weeks
32	30-39	Married	Secondary	Self-employed	3	3 to 4	3.2	>=2.5	No	No	No	No	No	No	No	No	No	3	7	>= 4	4-7Visits	No	No	NA	NA	2	< 5	< 3	No	NA	10.6	anenis	10.4	anemia	mild	None	Male	58	36	term	Vaginal	8	no	n/a	Yes	12	first-trim	9-12	4-12weeks
32	30-39	Married	Secondary	Self-employed	3	3 to 4	3.5	>=2.5	No	No	No	No	No	No	No	No	No	3	8	>= 4	>=8	No	No	NA	NA	2	< 5	< 3	Yes	38	12.4	noanem	10.2	anemia	mild	None	Male	58	38	term	Vaginal	8	no	n/a	Yes	9	first-trim	9-12	4-12weeks
29	20-29	Married	Secondary	Self-employed	2	1 to 2	3.5	>=2.5	No	No	No	No	No	No	No	No	No	2	3	< 4	1-3Visits	No	No	NA	NA	3	< 5	>= 3	Yes	26	10.1	anenis	10.4	anemia	mild	None	Female	56	36	term	Vaginal	9	no	n/a	Yes	11	first-trim	9-12	4-12weeks
25	20-29	Married	Basic	Unemployed	2	1 to 2	2.9	>=2.5	No	No	No	No	No	No	No	No	No	2	3	< 4	1-3Visits	No	No	NA	NA	3	< 5	>= 3	No	NA	12	noanem	11.9	noanem	noanem	None	Female	56	36	term	Vaginal	9	no	n/a	Yes	11	first-trim	9-12	4-12weeks
33	30-39	Married	Secondary	Self-employed	4	3 to 4	4	>=2.5	No	No	No	No	No	No	No	No	No	4	4	>= 4	4-7Visits	No	No	NA	NA	3	< 5	>= 3	No	NA	11.2	noanem	10.6	anemia	mild	None	Female	56	36	term	Vaginal	3	no	n/a	Yes	11	first-trim	9-12	4-12weeks
18	15-19	Single	Basic	Unemployed	1	1 to 2	3	>=2.5	No	No	No	No	No	No	No	No	No	1	4	>= 4	4-7Visits	No	No	NA	NA	3	< 5	>= 3	No	NA	10.6	anenis	10.4	anemia	mild	None	Female	56	36	term	Vaginal	15	No	n/a	Yes	12	first-trim	9-12	4-12weeks
22	20-29	Single	Basic	Unemployed	2	1 to 2	2.5	>=2.5	No	No	No	No	No	No	No	No	No	2	5	>= 4	4-7Visits	Yes	No	NA	NA	3	< 5	>= 3	No	NA	10.6	anenis	11	noanem	noanem	Yes	Female	56	36	term	caesarean	40min	No	n/a	Yes	8	first-trim	4-8	4-12weeks
21	20-29	Single	Basic	Unemployed	1	1 to 2	2.8	>=2.5	No	No	No	No	No	No	No	No	No	1	5	>= 4	4-7Visits	No	No	NA	NA	3	< 5	>= 3	No	NA	13.2	noanem	12.8	noanem	noanem	None	Female	56	36	term	Vaginal	16	no	n/a	Yes	10	first-trim	9-12	4-12weeks
29	20-29	Married	Secondary	Unemployed	1	1 to 2	3.5	>=2.5	No	No	No	No	No	No	Yes	No	No	1	6	>= 4	4-7Visits	No	No	NA	NA	3	< 5	>= 3	No	NA	9.9	anenis	nil	NA	noanem	None	Female	56	36	term	Caesarean	0.5	No	n/a	Yes	6	first-trim	4-8	4-12weeks
29	20-29	Married	Secondary	Unemployed	1	1 to 2	3.5	>=2.5	No	No	No	No	No	No	Yes	No	No	1	6	>= 4	4-7Visits	No	No	NA	NA	3	< 5	>= 3	No	NA	9.9	anenis	nil	NA	noanem	None	Female	56	36	term	Caesarean	0.5	No	n/a	Yes	6	first-trim	4-8	4-12weeks
22	20-29	Single	Basic	Unemployed	1	1 to 2	3.2	>=2.5	No	No	No	No	No	No	No	No	No	1	6	>= 4	4-7Visits	No	No	NA	NA	3	< 5	>= 3	No	NA	12.6	noanem	12.7	noanem	noanem	None	Female	56	36	term	Vaginal	20	No	n/a	Yes	10	first-trim	9-12	4-12weeks
35	30-39	Married	Secondary	Government/Private Worker	2	1 to 2	3.6	>=2.5	No	No	No	No	No	No	No	No	No	2	7	>= 4	4-7Visits	Yes	No	NA	NA	3	< 5	>= 3	No	NA	10.8	anenis	11.1	noanem	noanem	None	Female	56	37	term	caesarean	35min	no	n/a	Yes	12	first-trim	9-12	4-12weeks
28	20-29	Married	Secondary	Self-employed	4	3 to 4	2.8	>=2.5	No	No	No	No	No	No	No	No	No	4	8	>= 4	>=8	No	No	NA	NA	3	< 5	>= 3	No	NA	11	noanem	10.8	anemia	mild	None	Female	56	36	term	Vaginal	9	No	n/a	Yes	8	first-trim	4-8	12-24Weeks
28	20-29	Married	Secondary	Self-employed	4	3 to 4	2.8	>=2.5	No	No	No	No	No	No	No	No	No	4	8	>= 4	>=8	No	No	NA	NA	3	< 5	>= 3	No	NA	11	noanem	10.8	anemia	mild	None	Female	56	36	term	Vaginal	9	No	n/a	Yes	10	first-trim	9-12	12-24Weeks
25	20-29	Married	Basic	Unemployed	1	1 to 2	3.2	>=2.5	No	No	No	No	No	No	No	No	No	1	8	>= 4	>=8	No	No	NA	NA	3	< 5	>= 3	No	NA	11.5	noanem	11	noanem	noanem	None	Female	56	36	term	Caesarean	45min	No	n/a	Yes	10	first-trim	9-12	4-12weeks
25	20-29	Married	Basic	Unemployed	1	1 to 2	3.2	>=2.5	No	No	No	No	No	No	No	No	No	1	8	>= 4	>=8	No	No	NA	NA	3	< 5	>= 3	No	NA	11.5	noanem	11	noanem	noanem	None	Female	56	36	term	Caesarean	45min	No	n/a	Yes	10	first-trim	9-12	4-12weeks
37	30-39	Married	Secondary	Self-employed	4	3 to 4	3.2	>=2.5	No	No	No	No	No	No	No	No	No	4	8	>= 4	>=8	No	Yes	PIH	28	3	< 5	>= 3	No	NA	11.5	noanem	11	noanem	noanem	None	Female	56	37	term	Vaginal	14	No	n/a	Yes	10	first-trim	9-12	4-12weeks
37	30-39	Married	Secondary	Self-employed	4	3 to 4	3.2	>=2.5	No	No	No	No	No	No	No	No	No	4	8	>= 4	>=8	No	Yes	PIH	28	3	< 5	>= 3	No	NA	11.5	noanem	11	noanem	noanem	None	Female	56	37	term	Vaginal	14	No	n/a	Yes	10	first-trim	9-12	4-12weeks
31	30-39	Married	Basic	Self-employed	2	1 to 2	2.7	>=2.5	No	No	No	No	No	No	No	No	No	3	10	>= 4	>=8	No	No	NA	NA	3	< 5	>= 3	Yes	18	8.5	anenis	nil	NA	noanem	None	Female	56	36	term	Vaginal	6	No	n/a	Yes	8	first-trim	4-8	4-12weeks
29	20-29	Married	Basic	Self-employed	2	1 to 2	3.1	>=2.5	No	No	No	No	No	No	No	No	No	2	10	>= 4	>=8	No	No	NA	NA	3	< 5	>= 3	No	NA	10.6	anenis	11.2	noanem	noanem	None	Female	56	36	term	Vaginal	14	No	n/a	Yes	10	first-trim	9-12	4-12weeks
38	30-39	Married	Secondary	Self-employed	3	3 to 4	3.2	>=2.5	No	No	No	No	No	No	No	No	No	3	10	>= 4	>=8	No	No	NA	NA	3	< 5	>= 3	No	NA	10.5	anenis	11	noanem	noanem	None	Female	56	37	term	Vaginal	12	No	n/a	Yes	12	first-trim	9-12	4-12weeks
38	30-39	Married	Secondary	Self-employed	3	3 to 4	3.2	>=2.5	No	No	No	No	No	No	No	No	No	3	10	>= 4	>=8	No	No	NA	NA	3	< 5	>= 3	No	NA	10.5	anenis	11	noanem	noanem	None	Female	56	37	term	Vaginal	12	No	n/a	Yes	12	first-trim	9-12	4-12weeks
27	20-29	Married	Secondary	Self-employed	1	1 to 2	3	>=2.5	No	No	No	No	No	No	No	No	No	1	4	>= 4	4-7Visits	No	Yes	Cord Prolapse	38	3	< 5	>= 3	No	NA	12	noanem	12.2	noanem	noanem	None	Male	56	36	term	Caesarean	35min	no	n/a	Yes	9	first-trim	9-12	4-12weeks
30	30-39	Married	Basic	Self-employed	3	3 to 4	3.4	>=2.5	No	No	No	No	No	No	No	No	No	3	7	>= 4	4-7Visits	No	No	NA	NA	3	< 5	>= 3	No	NA	10.8	anenis	nil	NA	noanem	None	Male	56	37	term	Vaginal	5	No	n/a	Yes	8	first-trim	4-8	4-12weeks
30	30-39	Married	Basic	Self-employed	3	3 to 4	3.4	>=2.5	No	No	No	No	No	No	No	No	No	3	7	>= 4	4-7Visits	No	No	NA	NA	3	< 5	>= 3	No	NA	10.8	anenis	nil	NA	noanem	None	Male	56	37	term	Vaginal	5	No	n/a	Yes	8	first-trim	4-8	4-12weeks
32	30-39	Married	Tertiary	Government/Private Worker	2	1 to 2	3.1	>=2.5	No	No	No	No	No	No	No	No	No	2	8	>= 4	>=8	No	No	NA	NA	3	< 5	>= 3	No	NA	11.5	noanem	10.9	anemia	mild	None	Male	56	36	term	Vaginal	8	no	n/a	Yes	8	first-trim	4-8	12-24Weeks
38	30-39	Married	Basic	Self-employed	4	3 to 4	4.1	>=2.5	No	No	No	No	No	No	No	No	No	4	8	>= 4	>=8	No	No	NA	NA	3	< 5	>= 3	Yes	25	10.9	anenis	11.8	noanem	noanem	None	Male	56	36	term	Vaginal	8	no	n/a	Yes	10	first-trim	9-12	4-12weeks
31	30-39	Married	Basic	Self-employed	4	3 to 4	3.4	>=2.5	No	No	No	No	No	No	No	No	No	4	12	>= 4	>=8	No	No	NA	NA	3	< 5	>= 3	No	NA	12	noanem	12.4	noanem	noanem	None	Male	56	38	term	Vaginal	12	No	n/a	Yes	10	first-trim	9-12	4-12weeks
30	30-39	Married	Secondary	Self-employed	3	3 to 4	3.5	>=2.5	No	No	No	No	No	No	No	No	No	3	4	>= 4	4-7Visits	No	No	NA	NA	3	< 5	>= 3	No	NA	10.5	anenis	10.1	anemia	mild	None	Female	57	36	term	Vaginal	12	no	n/a	Yes	9	first-trim	9-12	4-12weeks
34	30-39	Married	Basic	Unemployed	3	3 to 4	3.2	>=2.5	No	No	No	No	No	No	No	No	No	3	4	>= 4	4-7Visits	No	No	NA	NA	3	< 5	>= 3	No	NA	12.5	noanem	12	noanem	noanem	None	Female	57	37	term	Vaginal	6	No	n/a	Yes	9	first-trim	9-12	4-12weeks
26	20-29	Married	Secondary	Self-employed	1	1 to 2	2.8	>=2.5	No	No	No	No	No	No	No	No	No	1	4	>= 4	4-7Visits	No	No	NA	NA	3	< 5	>= 3	No	NA	10.5	anenis	10.6	anemia	mild	None	Female	57	36	term	Vaginal	16	no	n/a	Yes	10	first-trim	9-12	4-12weeks
27	20-29	Married	Secondary	Self-employed	1	1 to 2	3.5	>=2.5	No	No	No	No	No	No	No	No	No	1	4	>= 4	4-7Visits	Yes	No	NA	NA	3	< 5	>= 3	No	NA	10.6	anenis	10.2	anemia	mild	None	Female	57	36	term	caesarean	48min	no	n/a	Yes	12	first-trim	9-12	4-12weeks
27	20-29	Married	Secondary	Government/Private Worker	2	1 to 2	2.8	>=2.5	No	No	No	No	No	No	No	No	No	2	4	>= 4	4-7Visits	No	No	NA	NA	3	< 5	>= 3	Yes	28	10.2	anenis	10.8	anemia	mild	None	Female	57	36	term	Vaginal	9	no	n/a	Yes	12	first-trim	9-12	4-12weeks
34	30-39	Married	Basic	Self-employed	3	3 to 4	3.4	>=2.5	No	No	No	No	No	No	No	No	No	3	5	>= 4	4-7Visits	No	No	NA	NA	3	< 5	>= 3	No	NA	11.5	noanem	10.8	anemia	mild	None	Female	57	36	term	Vaginal	8	no	n/a	Yes	9	first-trim	9-12	4-12weeks
32	30-39	Married	Secondary	Self-employed	3	3 to 4	3.6	>=2.5	No	No	No	No	No	No	No	No	No	3	5	>= 4	4-7Visits	No	No	NA	NA	3	< 5	>= 3	No	NA	10.3	anenis	10.6	anemia	mild	None	Female	57	36	term	Vaginal	9	yes	polydactyly	Yes	11	first-trim	9-12	4-12weeks
35	30-39	Married	Basic	Self-employed	3	3 to 4	2.6	>=2.5	No	No	No	No	No	No	No	No	No	3	5	>= 4	4-7Visits	No	No	NA	NA	3	< 5	>= 3	No	NA	15.3	noanem	nil	NA	noanem	None	Female	57	37	term	Vaginal	8	No	n/a	Yes	12	first-trim	9-12	4-12weeks
35	30-39	Married	Basic	Self-employed	3	3 to 4	2.6	>=2.5	No	No	No	No	No	No	No	No	No	3	5	>= 4	4-7Visits	No	No	NA	NA	3	< 5	>= 3	No	NA	15.3	noanem	nil	NA	noanem	None	Female	57	37	term	Vaginal	8	No	n/a	Yes	12	first-trim	9-12	4-12weeks
31	30-39	Married	Basic	Self-employed	3	3 to 4	4.6	>=2.5	No	No	No	No	No	No	No	No	No	3	6	>= 4	4-7Visits	Yes	No	NA	NA	3	< 5	>= 3	No	NA	11.5	noanem	12.2	noanem	noanem	Yes	Female	57	36	term	caesarean	28min	no	n/a	Yes	8	first-trim	4-8	4-12weeks
28	20-29	Married	Secondary	Government/Private Worker	3	3 to 4	3.6	>=2.5	No	No	No	No	No	No	No	No	No	3	6	>= 4	4-7Visits	No	No	NA	NA	3	< 5	>= 3	No	NA	12.5	noanem	nil	NA	noanem	None	Female	57	37	term	Vaginal	12	no	n/a	Yes	8	first-trim	4-8	4-12weeks
34	30-39	Married	Tertiary	Government/Private Worker	2	1 to 2	3.2	>=2.5	No	No	No	No	No	No	No	No	No	2	6	>= 4	4-7Visits	No	No	NA	NA	3	< 5	>= 3	No	NA	11	noanem	10.5	anemia	mild	None	Female	57	37	term	Vaginal	12	No	n/a	Yes	9	first-trim	9-12	4-12weeks
34	30-39	Married	Tertiary	Government/Private Worker	2	1 to 2	3.2	>=2.5	No	No	No	No	No	No	No	No	No	2	6	>= 4	4-7Visits	No	No	NA	NA	3	< 5	>= 3	No	NA	11	noanem	10.5	anemia	mild	None	Female	57	37	term	Vaginal	12	No	n/a	Yes	9	first-trim	9-12	4-12weeks
26	20-29	Married	Basic	Self-employed	2	1 to 2	2.6	>=2.5	No	No	No	No	No	No	No	No	No	2	6	>= 4	4-7Visits	No	No	NA	NA	3	< 5	>= 3	No	NA	11.4	noanem	10.8	anemia	mild	None	Female	57	36	term	Vaginal	11	no	n/a	Yes	9	first-trim	9-12	4-12weeks
22	20-29	Married	Basic	Unemployed	1	1 to 2	3.5	>=2.5	No	No	No	No	No	No	No	No	No	1	6	>= 4	4-7Visits	No	No	NA	NA	3	< 5	>= 3	No	NA	10.6	anenis	10.4	anemia	mild	None	Female	57	37	term	Vaginal	14	no	n/a	Yes	10	first-trim	9-12	4-12weeks
31	30-39	Married	Secondary	Government/Private Worker	2	1 to 2	3.5	>=2.5	No	No	No	No	No	No	No	No	No	2	7	>= 4	4-7Visits	No	No	NA	NA	3	< 5	>= 3	No	NA	10	anenis	nil	NA	noanem	None	Female	57	38.5	term	Vaginal	18	No	n/a	Yes	5	first-trim	4-8	4-12weeks
31	30-39	Married	Secondary	Government/Private Worker	2	1 to 2	3.5	>=2.5	No	No	No	No	No	No	No	No	No	2	7	>= 4	4-7Visits	No	No	NA	NA	3	< 5	>= 3	No	NA	10	anenis	nil	NA	noanem	None	Female	57	38.5	term	Vaginal	18	No	n/a	Yes	5	first-trim	4-8	4-12weeks
28	20-29	Married	Tertiary	Government/Private Worker	1	1 to 2	3	>=2.5	No	No	No	No	No	No	No	No	No	1	7	>= 4	4-7Visits	No	No	NA	NA	3	< 5	>= 3	No	NA	10.5	anenis	10.8	anemia	mild	None	Female	57	37	term	Vaginal	13	no	n/a	Yes	10	first-trim	9-12	4-12weeks
19	15-19	Single	Basic	Unemployed	1	1 to 2	3	>=2.5	No	No	No	No	No	No	No	No	No	1	7	>= 4	4-7Visits	No	No	NA	NA	3	< 5	>= 3	No	NA	11.4	noanem	12	noanem	noanem	None	Female	57	36	term	Vaginal	20	no	n/a	Yes	11	first-trim	9-12	4-12weeks
26	20-29	Married	Secondary	Self-employed	1	1 to 2	2.8	>=2.5	No	No	No	No	No	No	No	No	No	1	7	>= 4	4-7Visits	No	No	NA	NA	3	< 5	>= 3	No	NA	10.8	anenis	10.4	anemia	mild	None	Female	57	37	term	Caesarean	1	No	n/a	Yes	12	first-trim	9-12	4-12weeks
26	20-29	Married	Secondary	Self-employed	1	1 to 2	2.8	>=2.5	No	No	No	No	No	No	No	No	No	1	7	>= 4	4-7Visits	No	No	NA	NA	3	< 5	>= 3	No	NA	10.8	anenis	10.4	anemia	mild	None	Female	57	37	term	Caesarean	1	No	n/a	Yes	12	first-trim	9-12	4-12weeks
29	20-29	Married	Basic	Self-employed	2	1 to 2	3.2	>=2.5	No	No	No	No	No	No	No	No	No	2	8	>= 4	>=8	No	No	NA	NA	3	< 5	>= 3	No	NA	12	noanem	11.5	noanem	noanem	None	Female	57	36	term	Vaginal	12	No	n/a	Yes	8	first-trim	4-8	4-12weeks
29	20-29	Married	Basic	Self-employed	2	1 to 2	3.2	>=2.5	No	No	No	No	No	No	No	No	No	2	8	>= 4	>=8	No	No	NA	NA	3	< 5	>= 3	No	NA	12	noanem	11.5	noanem	noanem	None	Female	57	36	term	Vaginal	12	No	n/a	Yes	8	first-trim	4-8	4-12weeks
38	30-39	Married	Basic	Self-employed	4	3 to 4	3.4	>=2.5	No	No	No	No	No	No	No	No	No	4	8	>= 4	>=8	No	No	NA	NA	3	< 5	>= 3	No	NA	10.3	anenis	12.1	noanem	noanem	None	Female	57	36	term	Caesarean	1	no	n/a	Yes	8	first-trim	4-8	4-12weeks
34	30-39	Married	Secondary	Government/Private Worker	3	3 to 4	3	>=2.5	No	No	No	No	No	No	No	No	No	3	8	>= 4	>=8	No	No	NA	NA	3	< 5	>= 3	No	NA	11.5	noanem	11.3	noanem	noanem	None	Female	57	37	term	Vaginal	12	No	n/a	Yes	12	first-trim	9-12	4-12weeks
34	30-39	Married	Secondary	Government/Private Worker	3	3 to 4	3	>=2.5	No	No	No	No	No	No	No	No	No	3	8	>= 4	>=8	No	No	NA	NA	3	< 5	>= 3	No	NA	11.5	noanem	11.3	noanem	noanem	None	Female	57	37	term	Vaginal	12	No	n/a	Yes	12	first-trim	9-12	4-12weeks
24	20-29	Married	Secondary	Unemployed	2	1 to 2	2.5	>=2.5	No	No	No	No	No	No	No	No	No	2	10	>= 4	>=8	No	No	NA	NA	3	< 5	>= 3	No	NA	10.6	anenis	10.5	anemia	mild	None	Female	57	36	term	Vaginal	9	no	n/a	Yes	12	first-trim	9-12	4-12weeks
27	20-29	Married	Secondary	Government/Private Worker	1	1 to 2	3.1	>=2.5	No	No	No	No	No	No	No	No	No	1	11	>= 4	>=8	Yes	No	NA	NA	3	< 5	>= 3	Yes	26	12.9	noanem	12.2	noanem	noanem	None	Female	57	36	term	caesarean	4	No	n/a	Yes	6	first-trim	4-8	4-12weeks
35	30-39	Married	Basic	Self-employed	4	3 to 4	2.6	>=2.5	No	No	No	No	No	No	No	No	No	4	12	>= 4	>=8	No	Yes	PIH	36	3	< 5	>= 3	No	NA	12	noanem	9.7	anemia	mild	None	Female	57	36	term	Vaginal	7	No	n/a	Yes	10	first-trim	9-12	4-12weeks
35	30-39	Married	Secondary	Government/Private Worker	3	3 to 4	3.6	>=2.5	No	No	No	No	No	No	No	No	No	3	3	< 4	1-3Visits	No	No	NA	NA	3	< 5	>= 3	Yes	27	12.2	noanem	12.1	noanem	noanem	None	Male	57	36	term	Vaginal	6	no	n/a	Yes	9	first-trim	9-12	4-12weeks
35	30-39	Married	Basic	Unemployed	3	3 to 4	3.4	>=2.5	No	No	No	No	No	No	No	No	No	3	3	< 4	1-3Visits	No	No	NA	NA	3	< 5	>= 3	Yes	29	11	noanem	12	noanem	noanem	None	Male	57	36	term	Vaginal	8	no	n/a	Yes	10	first-trim	9-12	4-12weeks
38	30-39	Married	Secondary	Self-employed	3	3 to 4	3.6	>=2.5	No	No	No	No	No	No	No	No	No	3	4	>= 4	4-7Visits	No	No	NA	NA	3	< 5	>= 3	No	NA	10.8	anenis	10.6	anemia	mild	None	Male	57	36	term	Vaginal	9	no	n/a	Yes	6	first-trim	4-8	4-12weeks
34	30-39	Married	Tertiary	Government/Private Worker	2	1 to 2	2.8	>=2.5	No	No	No	No	No	No	No	No	No	2	4	>= 4	4-7Visits	Yes	No	NA	NA	3	< 5	>= 3	No	NA	12	noanem	11	noanem	noanem	None	Male	57	36	term	caesarean	10	no	n/a	Yes	8	first-trim	4-8	4-12weeks
34	30-39	Married	Secondary	Self-employed	2	1 to 2	2.9	>=2.5	No	No	No	No	No	No	No	No	No	2	4	>= 4	4-7Visits	No	No	NA	NA	3	< 5	>= 3	No	NA	11.6	noanem	10.9	anemia	mild	None	Male	57	37	term	Vaginal	8	no	n/a	Yes	9	first-trim	9-12	12-24Weeks
24	20-29	Married	Basic	Unemployed	1	1 to 2	3	>=2.5	No	No	No	No	No	No	No	No	No	1	4	>= 4	4-7Visits	No	No	NA	NA	3	< 5	>= 3	No	NA	11.9	noanem	12.3	noanem	noanem	None	Male	57	36	term	Vaginal	15	no	n/a	Yes	9	first-trim	9-12	4-12weeks
40	40-45	Married	Basic	Self-employed	3	3 to 4	3.8	>=2.5	No	No	No	No	No	No	No	No	No	3	4	>= 4	4-7Visits	Yes	No	NA	NA	3	< 5	>= 3	Yes	17	11	noanem	10.2	anemia	mild	None	Male	57	36	term	caesarean	32min	no	n/a	Yes	10	first-trim	9-12	4-12weeks
28	20-29	Married	Secondary	Self-employed	3	3 to 4	5	>=2.5	No	No	No	No	No	No	No	No	No	3	4	>= 4	4-7Visits	No	Yes	Gestational Diabetes	28	3	< 5	>= 3	No	NA	10.8	anenis	10.8	anemia	mild	None	Male	57	36	term	Caesarean	40min	no	n/a	Yes	10	first-trim	9-12	4-12weeks
26	20-29	Married	Basic	Self-employed	1	1 to 2	3	>=2.5	No	No	No	No	No	No	No	No	No	1	4	>= 4	4-7Visits	No	No	NA	NA	3	< 5	>= 3	No	NA	11.7	noanem	10.8	anemia	mild	None	Male	57	37	term	Vaginal	12	no	n/a	Yes	11	first-trim	9-12	4-12weeks
38	30-39	Married	Basic	Self-employed	3	3 to 4	3.5	>=2.5	No	No	No	No	No	No	No	No	No	3	4	>= 4	4-7Visits	No	No	NA	NA	3	< 5	>= 3	No	NA	10.4	anenis	10.2	anemia	mild	None	Male	57	36	term	Caesarean	1	no	n/a	Yes	12	first-trim	9-12	4-12weeks
27	20-29	Married	Basic	Self-employed	2	1 to 2	3.1	>=2.5	No	No	No	No	No	No	No	No	No	2	4	>= 4	4-7Visits	No	No	NA	NA	3	< 5	>= 3	No	NA	10.8	anenis	10.9	anemia	mild	None	Male	57	36	term	caesarean	35min	No	n/a	Yes	12	first-trim	9-12	4-12weeks
32	30-39	Married	Secondary	Self-employed	3	3 to 4	3.2	>=2.5	No	No	No	No	No	No	No	No	No	3	4	>= 4	4-7Visits	No	Yes	Cephalopelvic Dysproportion	40	3	< 5	>= 3	No	NA	11.4	noanem	12.5	noanem	noanem	None	Male	57	36	term	Vaginal	8	no	n/a	Yes	12	first-trim	9-12	4-12weeks
39	30-39	Married	Tertiary	Self-employed	3	3 to 4	3.2	>=2.5	No	No	No	No	No	No	No	No	No	3	5	>= 4	4-7Visits	No	No	NA	NA	3	< 5	>= 3	No	NA	10.5	anenis	10.6	anemia	mild	None	Male	57	37	term	Vaginal	7	no	n/a	Yes	8	first-trim	4-8	4-12weeks
36	30-39	Married	Basic	Self-employed	3	3 to 4	3.2	>=2.5	No	No	No	No	No	No	No	No	No	3	5	>= 4	4-7Visits	No	No	NA	NA	3	< 5	>= 3	No	NA	11	noanem	10.8	anemia	mild	None	Male	57	37	term	Vaginal	9	no	n/a	Yes	8	first-trim	4-8	4-12weeks
28	20-29	Married	Secondary	Self-employed	1	1 to 2	2.5	>=2.5	No	No	No	No	No	No	No	No	No	1	5	>= 4	4-7Visits	No	No	NA	NA	3	< 5	>= 3	No	NA	10.5	anenis	10.6	anemia	mild	None	Male	57	37	term	Vaginal	16	no	n/a	Yes	9	first-trim	9-12	4-12weeks
33	30-39	Married	Secondary	Government/Private Worker	3	3 to 4	3.2	>=2.5	No	No	No	No	No	No	No	No	No	3	5	>= 4	4-7Visits	No	No	NA	NA	3	< 5	>= 3	No	NA	10.4	anenis	10.8	anemia	mild	None	Male	57	36	term	caesarean	28min	no	n/a	Yes	10	first-trim	9-12	4-12weeks
31	30-39	Married	Secondary	Government/Private Worker	3	3 to 4	3.4	>=2.5	No	No	No	No	No	No	No	No	No	3	5	>= 4	4-7Visits	No	No	NA	NA	3	< 5	>= 3	No	NA	10.5	anenis	10.8	anemia	mild	None	Male	57	37	term	Vaginal	10	no	n/a	Yes	10	first-trim	9-12	4-12weeks
24	20-29	Single	Basic	Unemployed	1	1 to 2	2.6	>=2.5	No	No	No	No	No	No	No	No	No	1	5	>= 4	4-7Visits	No	No	NA	NA	3	< 5	>= 3	No	NA	10.5	anenis	10.6	anemia	mild	None	Male	57	36	term	Vaginal	14	no	n/a	Yes	12	first-trim	9-12	4-12weeks
24	20-29	Married	Basic	Self-employed	1	1 to 2	3.5	>=2.5	No	No	No	No	No	No	No	No	No	1	5	>= 4	4-7Visits	No	No	NA	NA	3	< 5	>= 3	No	NA	11.5	noanem	11.4	noanem	noanem	None	Male	57	36	term	Vaginal	14	no	n/a	Yes	12	first-trim	9-12	4-12weeks
24	20-29	Married	Secondary	Government/Private Worker	1	1 to 2	2.6	>=2.5	No	No	No	No	No	No	No	No	No	1	5	>= 4	4-7Visits	No	No	NA	NA	3	< 5	>= 3	No	NA	8.9	anenis	nil	NA	noanem	None	Male	57	37	term	Vaginal	6	No	n/a	Yes	12	first-trim	9-12	4-12weeks
24	20-29	Married	Secondary	Government/Private Worker	1	1 to 2	2.6	>=2.5	No	No	No	No	No	No	No	No	No	1	5	>= 4	4-7Visits	No	No	NA	NA	3	< 5	>= 3	No	NA	8.9	anenis	nil	NA	noanem	None	Male	57	37	term	Vaginal	6	No	n/a	Yes	12	first-trim	9-12	4-12weeks
27	20-29	Married	Tertiary	Government/Private Worker	2	1 to 2	3	>=2.5	No	No	No	No	No	No	No	No	No	2	6	>= 4	4-7Visits	No	No	NA	NA	3	< 5	>= 3	No	NA	11.2	noanem	10.9	anemia	mild	None	Male	57	36	term	Vaginal	7	no	n/a	Yes	7	first-trim	4-8	4-12weeks
36	30-39	Married	Basic	Self-employed	3	3 to 4	3.5	>=2.5	No	No	No	No	No	No	No	No	No	3	6	>= 4	4-7Visits	No	No	NA	NA	3	< 5	>= 3	No	NA	9.3	anenis	9.1	anemia	mild	Yes	Male	57	37	term	Vaginal	8	no	n/a	Yes	8	first-trim	4-8	4-12weeks
28	20-29	Married	Tertiary	Government/Private Worker	1	1 to 2	3	>=2.5	No	No	No	No	No	No	No	No	No	1	6	>= 4	4-7Visits	No	No	NA	NA	3	< 5	>= 3	Yes	25	9.6	anenis	10.2	anemia	mild	None	Male	57	36	term	Vaginal	16	no	n/a	Yes	8	first-trim	4-8	4-12weeks
26	20-29	Married	Basic	Self-employed	2	1 to 2	3	>=2.5	No	No	No	No	No	No	No	No	No	2	6	>= 4	4-7Visits	No	No	NA	NA	3	< 5	>= 3	No	NA	10.6	anenis	12	noanem	noanem	None	Male	57	37	term	Vaginal	10	no	n/a	Yes	9	first-trim	9-12	4-12weeks
28	20-29	Married	Secondary	Self-employed	2	1 to 2	2.8	>=2.5	No	No	No	No	No	No	No	No	No	2	6	>= 4	4-7Visits	No	No	NA	NA	3	< 5	>= 3	No	NA	9.5	anenis	9.4	anemia	mild	None	Male	57	36	term	Vaginal	10	no	n/a	Yes	10	first-trim	9-12	4-12weeks
26	20-29	Married	Secondary	Self-employed	1	1 to 2	3	>=2.5	No	No	No	No	No	No	No	No	No	1	6	>= 4	4-7Visits	No	No	NA	NA	3	< 5	>= 3	No	NA	11.2	noanem	10.9	anemia	mild	None	Male	57	36	term	Vaginal	12	no	n/a	Yes	11	first-trim	9-12	4-12weeks
24	20-29	Married	Secondary	Self-employed	1	1 to 2	2.8	>=2.5	No	No	No	No	No	No	No	No	No	1	6	>= 4	4-7Visits	No	No	NA	NA	3	< 5	>= 3	No	NA	11.8	noanem	10.8	anemia	mild	None	Male	57	36	term	Vaginal	18	no	n/a	Yes	12	first-trim	9-12	4-12weeks
29	20-29	Married	Secondary	Self-employed	2	1 to 2	3.3	>=2.5	No	No	No	No	No	No	No	No	No	2	7	>= 4	4-7Visits	No	No	NA	NA	3	< 5	>= 3	No	NA	11.7	noanem	10.4	anemia	mild	None	Male	57	36	term	Vaginal	10	no	n/a	Yes	8	first-trim	4-8	4-12weeks
36	30-39	Married	Secondary	Self-employed	2	1 to 2	3.4	>=2.5	No	No	No	No	No	No	No	No	No	2	7	>= 4	4-7Visits	No	No	NA	NA	3	< 5	>= 3	No	NA	11.6	noanem	10.4	anemia	mild	None	Male	57	37	term	Caesarean	31min	no	n/a	Yes	8	first-trim	4-8	12-24Weeks
28	20-29	Married	Secondary	Self-employed	3	3 to 4	2.5	>=2.5	No	No	No	No	No	No	No	No	No	3	7	>= 4	4-7Visits	No	No	NA	NA	3	< 5	>= 3	No	NA	10.6	anenis	10.8	anemia	mild	None	Male	57	36	term	Vaginal	14	No	n/a	Yes	8	first-trim	4-8	12-24Weeks
29	20-29	Married	Secondary	Government/Private Worker	2	1 to 2	3.2	>=2.5	No	No	No	No	No	No	No	No	No	2	7	>= 4	4-7Visits	No	No	NA	NA	3	< 5	>= 3	No	NA	10.9	anenis	10.6	anemia	mild	None	Male	57	36	term	Vaginal	8	no	n/a	Yes	10	first-trim	9-12	4-12weeks
28	20-29	Married	Secondary	Self-employed	3	3 to 4	2.5	>=2.5	No	No	No	No	No	No	No	No	No	3	7	>= 4	4-7Visits	No	No	NA	NA	3	< 5	>= 3	No	NA	10.6	anenis	10.8	anemia	mild	None	Male	57	36	term	Vaginal	14	No	n/a	Yes	10	first-trim	9-12	12-24Weeks
34	30-39	Married	Basic	Self-employed	3	3 to 4	3.8	>=2.5	No	No	No	No	No	No	No	No	No	3	8	>= 4	>=8	No	No	NA	NA	3	< 5	>= 3	No	NA	10.4	anenis	10.8	anemia	mild	None	Male	57	36	term	Vaginal	9	no	n/a	Yes	7	first-trim	4-8	4-12weeks
26	20-29	Married	Secondary	Government/Private Worker	2	1 to 2	2.8	>=2.5	No	No	No	No	No	No	No	No	No	2	8	>= 4	>=8	Yes	No	NA	NA	3	< 5	>= 3	No	NA	11.5	noanem	11	noanem	noanem	None	Male	57	37	term	caesarean	45min	No	n/a	Yes	7	first-trim	4-8	4-12weeks
26	20-29	Married	Secondary	Government/Private Worker	2	1 to 2	2.8	>=2.5	No	No	No	No	No	No	No	No	No	2	8	>= 4	>=8	Yes	No	NA	NA	3	< 5	>= 3	No	NA	11.5	noanem	11	noanem	noanem	None	Male	57	37	term	caesarean	45min	No	n/a	Yes	7	first-trim	4-8	4-12weeks
35	30-39	Married	Tertiary	Government/Private Worker	2	1 to 2	3.5	>=2.5	No	No	No	No	No	No	No	No	No	2	8	>= 4	>=8	No	No	NA	NA	3	< 5	>= 3	No	NA	12	noanem	11.5	noanem	noanem	None	Male	57	36	term	Vaginal	10	no	n/a	Yes	7	first-trim	4-8	4-12weeks
26	20-29	Married	Secondary	Government/Private Worker	1	1 to 2	3	>=2.5	No	No	No	No	No	No	No	No	No	1	8	>= 4	>=8	No	No	NA	NA	3	< 5	>= 3	Yes	22	10.8	anenis	12.1	noanem	noanem	None	Male	57	36	term	Caesarean	40min	no	n/a	Yes	8	first-trim	4-8	4-12weeks
20	20-29	Single	Basic	Unemployed	1	1 to 2	2.8	>=2.5	No	No	No	No	No	No	No	No	No	1	8	>= 4	>=8	No	No	NA	NA	3	< 5	>= 3	No	NA	12	noanem	12.1	noanem	noanem	None	Male	57	36	term	Vaginal	14	no	n/a	Yes	9	first-trim	9-12	4-12weeks
27	20-29	Married	Secondary	Government/Private Worker	1	1 to 2	2.8	>=2.5	No	No	No	No	No	No	No	No	No	1	8	>= 4	>=8	No	No	NA	NA	3	< 5	>= 3	No	NA	12.2	noanem	10.4	anemia	mild	None	Male	57	36	term	Vaginal	13	no	n/a	Yes	10	first-trim	9-12	4-12weeks
32	30-39	Married	Tertiary	Government/Private Worker	2	1 to 2	3.6	>=2.5	No	No	No	No	No	No	No	No	No	2	8	>= 4	>=8	No	No	NA	NA	3	< 5	>= 3	No	NA	11.8	noanem	10.5	anemia	mild	None	Male	57	36	term	Vaginal	7	no	n/a	Yes	10	first-trim	9-12	4-12weeks
39	30-39	Married	Tertiary	Government/Private Worker	2	1 to 2	2.8	>=2.5	No	No	No	No	No	No	No	No	No	2	8	>= 4	>=8	Yes	No	NA	NA	3	< 5	>= 3	No	NA	11.4	noanem	11	noanem	noanem	None	Male	57	36	term	caesarean	30min	yes	cleft lip	Yes	10	first-trim	9-12	4-12weeks
29	20-29	Married	Basic	Self-employed	3	3 to 4	3.2	>=2.5	No	No	No	No	No	No	No	No	No	3	8	>= 4	>=8	No	Yes	Foetal Distress	39	3	< 5	>= 3	No	NA	10.8	anenis	11.1	noanem	noanem	None	Male	57	36	term	Vaginal	10	No	n/a	Yes	10	first-trim	9-12	4-12weeks
29	20-29	Married	Basic	Self-employed	3	3 to 4	3.2	>=2.5	No	No	No	No	No	No	No	No	No	3	8	>= 4	>=8	No	Yes	Foetal Distress	39	3	< 5	>= 3	No	NA	10.8	anenis	11.1	noanem	noanem	None	Male	57	36	term	Vaginal	10	No	n/a	Yes	10	first-trim	9-12	4-12weeks
28	20-29	Married	Secondary	Self-employed	2	1 to 2	3.4	>=2.5	No	No	No	No	No	No	No	No	No	2	8	>= 4	>=8	Yes	No	NA	NA	3	< 5	>= 3	No	NA	12	noanem	11.4	noanem	noanem	None	Male	57	37	term	caesarean	1	No	n/a	Yes	10	first-trim	9-12	4-12weeks
28	20-29	Married	Secondary	Self-employed	2	1 to 2	3.4	>=2.5	No	No	No	No	No	No	No	No	No	2	8	>= 4	>=8	Yes	No	NA	NA	3	< 5	>= 3	No	NA	12	noanem	11.4	noanem	noanem	None	Male	57	37	term	caesarean	1	No	n/a	Yes	10	first-trim	9-12	4-12weeks
30	30-39	Married	Secondary	Self-employed	3	3 to 4	2.5	>=2.5	No	No	No	No	No	No	No	No	No	3	8	>= 4	>=8	No	No	NA	NA	3	< 5	>= 3	No	NA	10.5	anenis	10.5	anemia	mild	None	Male	57	36	term	Vaginal	7	no	n/a	Yes	11	first-trim	9-12	4-12weeks
21	20-29	Single	Basic	Unemployed	2	1 to 2	2.7	>=2.5	No	No	No	No	No	No	No	No	No	2	8	>= 4	>=8	No	No	NA	NA	3	< 5	>= 3	No	NA	10.8	anenis	10.2	anemia	mild	None	Male	57	36	term	Vaginal	10	no	n/a	Yes	12	first-trim	9-12	4-12weeks
39	30-39	Married	Secondary	Government/Private Worker	4	3 to 4	3.8	>=2.5	No	No	No	No	No	No	No	No	No	4	8	>= 4	>=8	Yes	Yes	Abruptio Placenta	38	3	< 5	>= 3	Yes	25	11.6	noanem	10.5	anemia	mild	None	Male	57	38	term	caesarean	10	No	n/a	Yes	12	first-trim	9-12	4-12weeks
35	30-39	Married	Basic	Self-employed	2	1 to 2	3	>=2.5	No	No	No	No	No	No	No	No	No	2	8	>= 4	>=8	No	No	NA	NA	3	< 5	>= 3	Yes	23	9.8	anenis	10.8	anemia	mild	None	Male	57	36	term	Vaginal	12	no	n/a	Yes	12	first-trim	9-12	4-12weeks
26	20-29	Married	Secondary	Government/Private Worker	1	1 to 2	3.1	>=2.5	No	No	No	No	No	No	No	No	No	1	8	>= 4	>=8	No	No	NA	NA	3	< 5	>= 3	Yes	30	11.8	noanem	10.8	anemia	mild	None	Male	57	37	term	Vaginal	13	No	n/a	Yes	12	first-trim	9-12	4-12weeks
26	20-29	Married	Secondary	Government/Private Worker	1	1 to 2	3.1	>=2.5	No	No	No	No	No	No	No	No	No	1	8	>= 4	>=8	No	No	NA	NA	3	< 5	>= 3	Yes	30	11.8	noanem	10.8	anemia	mild	None	Male	57	37	term	Vaginal	13	No	n/a	Yes	12	first-trim	9-12	4-12weeks
29	20-29	Married	Secondary	Self-employed	3	3 to 4	4.5	>=2.5	No	No	No	No	No	No	No	No	No	3	9	>= 4	>=8	No	No	NA	NA	3	< 5	>= 3	No	NA	11.6	noanem	10.9	anemia	mild	None	Male	57	36	term	Vaginal	9	no	n/a	Yes	10	first-trim	9-12	4-12weeks
25	20-29	Married	Secondary	Unemployed	1	1 to 2	2.6	>=2.5	No	No	No	No	No	No	No	No	No	1	9	>= 4	>=8	No	No	NA	NA	3	< 5	>= 3	No	NA	10.4	anenis	10.8	anemia	mild	None	Male	57	36	term	Vaginal	19	no	n/a	Yes	11	first-trim	9-12	4-12weeks
28	20-29	Married	Secondary	Self-employed	1	1 to 2	2.9	>=2.5	No	No	No	No	No	No	No	No	No	1	9	>= 4	>=8	No	No	NA	NA	3	< 5	>= 3	No	NA	10.8	anenis	10.5	anemia	mild	None	Male	57	37	term	Vaginal	6	No	n/a	Yes	12	first-trim	9-12	4-12weeks
28	20-29	Married	Secondary	Self-employed	1	1 to 2	2.9	>=2.5	No	No	No	No	No	No	No	No	No	1	9	>= 4	>=8	No	No	NA	NA	3	< 5	>= 3	No	NA	10.8	anenis	10.5	anemia	mild	None	Male	57	37	term	Vaginal	6	No	n/a	Yes	12	first-trim	9-12	4-12weeks
27	20-29	Married	Tertiary	Self-employed	2	1 to 2	3	>=2.5	No	No	Yes	No	No	No	No	No	No	2	9	>= 4	>=8	No	No	NA	NA	3	< 5	>= 3	Yes	20	11.8	noanem	11.4	noanem	noanem	None	Male	57	36	term	Vaginal	12	No	n/a	Yes	12	first-trim	9-12	4-12weeks
27	20-29	Married	Tertiary	Self-employed	2	1 to 2	3	>=2.5	No	No	Yes	No	No	No	No	No	No	2	9	>= 4	>=8	No	No	NA	NA	3	< 5	>= 3	Yes	20	11.8	noanem	11.4	noanem	noanem	None	Male	57	36	term	Vaginal	12	No	n/a	Yes	12	first-trim	9-12	4-12weeks
35	30-39	Married	Basic	Self-employed	3	3 to 4	2.8	>=2.5	No	No	No	No	No	No	No	No	No	3	9	>= 4	>=8	No	No	NA	NA	3	< 5	>= 3	No	NA	11.7	noanem	nil	NA	noanem	None	Male	57	37	term	Vaginal	8	No	n/a	Yes	12	first-trim	9-12	4-12weeks
32	30-39	Married	Tertiary	Government/Private Worker	3	3 to 4	4	>=2.5	No	No	No	No	No	No	No	No	No	3	10	>= 4	>=8	No	No	NA	NA	3	< 5	>= 3	No	NA	10.9	anenis	10.8	anemia	mild	None	Male	57	37	term	Vaginal	8	no	n/a	Yes	8	first-trim	4-8	4-12weeks
35	30-39	Married	Basic	Self-employed	3	3 to 4	3.6	>=2.5	No	No	No	No	No	No	No	No	No	3	10	>= 4	>=8	No	No	NA	NA	3	< 5	>= 3	No	NA	11.6	noanem	10.8	anemia	mild	None	Male	57	38	term	Vaginal	8	No	n/a	Yes	10	first-trim	9-12	4-12weeks
37	30-39	Married	Secondary	Self-employed	2	1 to 2	2.4	<2.5	No	No	No	No	No	No	No	No	No	2	10	>= 4	>=8	No	No	NA	NA	3	< 5	>= 3	No	NA	11.6	noanem	9.3	anemia	mild	None	Male	57	36	term	Vaginal	12	no	n/a	Yes	11	first-trim	9-12	4-12weeks
35	30-39	Married	Basic	Self-employed	3	3 to 4	3.6	>=2.5	No	No	No	No	No	No	No	No	No	3	10	>= 4	>=8	No	No	NA	NA	3	< 5	>= 3	No	NA	11.6	noanem	10.8	anemia	mild	None	Male	57	38	term	Vaginal	8	No	n/a	Yes	12	first-trim	9-12	4-12weeks
32	30-39	Married	Secondary	Government/Private Worker	3	3 to 4	3.8	>=2.5	No	No	No	No	No	No	No	No	No	3	13	>= 4	>=8	No	No	NA	NA	3	< 5	>= 3	No	NA	12.4	noanem	12	noanem	noanem	None	Male	57	38	term	Vaginal	10	No	n/a	Yes	10	first-trim	9-12	4-12weeks
39	30-39	Married	Basic	Self-employed	3	3 to 4	2.9	>=2.5	No	No	No	No	No	No	No	No	No	4	8	>= 4	>=8	No	No	NA	NA	3	< 5	>= 3	Yes	33	11	noanem	nil	NA	noanem	None	Female	58	38	term	Vaginal	14	No	n/a	Yes	12	first-trim	9-12	4-12weeks
39	30-39	Married	Basic	Self-employed	3	3 to 4	2.9	>=2.5	No	No	No	No	No	No	No	No	No	4	8	>= 4	>=8	No	No	NA	NA	3	< 5	>= 3	Yes	33	11	noanem	nil	NA	noanem	None	Female	58	38	term	Vaginal	14	No	n/a	Yes	12	first-trim	9-12	4-12weeks
26	20-29	Married	Tertiary	Government/Private Worker	1	1 to 2	2.6	>=2.5	No	No	No	No	No	No	No	No	No	1	11	>= 4	>=8	No	No	NA	NA	3	< 5	>= 3	No	NA	11.3	noanem	nil	NA	noanem	None	Female	58	36	term	Vaginal	12	No	n/a	Yes	4	first-trim	4-8	4-12weeks
26	20-29	Married	Tertiary	Government/Private Worker	1	1 to 2	2.6	>=2.5	No	No	No	No	No	No	No	No	No	1	11	>= 4	>=8	No	No	NA	NA	3	< 5	>= 3	No	NA	11.3	noanem	nil	NA	noanem	None	Female	58	36	term	Vaginal	12	No	n/a	Yes	4	first-trim	4-8	4-12weeks
28	20-29	Married	Secondary	Self-employed	2	1 to 2	3.5	>=2.5	No	No	No	No	No	No	No	No	No	2	3	< 4	1-3Visits	No	No	NA	NA	3	< 5	>= 3	No	NA	12.5	noanem	11.6	noanem	noanem	None	Male	58	36	term	Vaginal	12	no	n/a	Yes	12	first-trim	9-12	4-12weeks
25	20-29	Married	Basic	Self-employed	1	1 to 2	2.8	>=2.5	No	No	No	No	No	No	No	No	No	1	4	>= 4	4-7Visits	No	No	NA	NA	3	< 5	>= 3	No	NA	11.2	noanem	10.5	anemia	mild	None	Male	58	36	term	Vaginal	16	no	n/a	Yes	9	first-trim	9-12	4-12weeks
21	20-29	Single	Basic	Unemployed	1	1 to 2	3.6	>=2.5	No	No	No	No	No	No	No	No	No	1	4	>= 4	4-7Visits	No	No	NA	NA	3	< 5	>= 3	No	NA	10.8	anenis	12.1	noanem	noanem	None	Male	58	37	term	Vaginal	13	no	n/a	Yes	10	first-trim	9-12	4-12weeks
30	30-39	Married	Secondary	Self-employed	2	1 to 2	2.9	>=2.5	No	No	No	No	No	No	No	No	No	2	4	>= 4	4-7Visits	No	No	NA	NA	3	< 5	>= 3	No	NA	10	anenis	10.2	anemia	mild	None	Male	58	38	term	Vaginal	13	no	n/a	Yes	12	first-trim	9-12	4-12weeks
25	20-29	Married	Secondary	Unemployed	1	1 to 2	3	>=2.5	No	No	No	No	No	No	No	No	No	1	4	>= 4	4-7Visits	No	No	NA	NA	3	< 5	>= 3	No	NA	10.5	anenis	10.8	anemia	mild	None	Male	58	36	term	Vaginal	15	no	n/a	Yes	12	first-trim	9-12	4-12weeks
28	20-29	Married	Secondary	Self-employed	2	1 to 2	3.4	>=2.5	No	No	No	No	No	No	No	No	No	2	5	>= 4	4-7Visits	No	No	NA	NA	3	< 5	>= 3	No	NA	10.5	anenis	10.8	anemia	mild	None	Male	58	37	term	Vaginal	3	no	n/a	Yes	8	first-trim	4-8	4-12weeks
29	20-29	Married	Secondary	Self-employed	2	1 to 2	2.8	>=2.5	No	No	No	No	No	No	No	No	No	2	5	>= 4	4-7Visits	No	No	NA	NA	3	< 5	>= 3	No	NA	10.4	anenis	12	noanem	noanem	None	Male	58	36	term	Vaginal	13	no	n/a	Yes	9	first-trim	9-12	4-12weeks
36	30-39	Married	Basic	Self-employed	3	3 to 4	3.8	>=2.5	No	No	No	No	No	No	No	No	No	3	6	>= 4	4-7Visits	No	No	NA	NA	3	< 5	>= 3	No	NA	11.8	noanem	10.9	anemia	mild	None	Male	58	37	term	Vaginal	8	no	n/a	Yes	6	first-trim	4-8	4-12weeks
36	30-39	Married	Basic	Self-employed	4	3 to 4	4.1	>=2.5	No	No	No	No	No	No	No	No	No	4	6	>= 4	4-7Visits	No	No	NA	NA	3	< 5	>= 3	No	NA	10.2	anenis	10.4	anemia	mild	None	Male	58	36	term	Vaginal	5	no	n/a	Yes	8	first-trim	4-8	4-12weeks
33	30-39	Married	Secondary	Self-employed	2	1 to 2	3.4	>=2.5	No	No	No	No	No	No	No	No	No	2	6	>= 4	4-7Visits	No	No	NA	NA	3	< 5	>= 3	No	NA	11.6	noanem	10.4	anemia	mild	None	Male	58	37	term	Vaginal	10	no	n/a	Yes	9	first-trim	9-12	4-12weeks
36	30-39	Married	Basic	Self-employed	3	3 to 4	3.2	>=2.5	No	No	No	No	No	No	No	No	No	3	7	>= 4	4-7Visits	No	Yes	Foetal Distress	38	3	< 5	>= 3	No	NA	10.8	anenis	10.3	anemia	mild	None	Male	58	37	term	Vaginal	12	No	n/a	Yes	10	first-trim	9-12	4-12weeks
36	30-39	Married	Basic	Self-employed	3	3 to 4	3.2	>=2.5	No	No	No	No	No	No	No	No	No	3	7	>= 4	4-7Visits	No	Yes	Foetal Distress	38	3	< 5	>= 3	No	NA	10.8	anenis	10.3	anemia	mild	None	Male	58	37	term	Vaginal	12	No	n/a	Yes	10	first-trim	9-12	4-12weeks
32	30-39	Married	Tertiary	Government/Private Worker	3	3 to 4	3	>=2.5	No	No	No	No	No	No	No	No	No	3	7	>= 4	4-7Visits	No	No	NA	NA	3	< 5	>= 3	No	NA	10.8	anenis	10.6	anemia	mild	None	Male	58	37	term	Vaginal	10	yes	neonatal jaundice	Yes	12	first-trim	9-12	4-12weeks
23	20-29	Married	Basic	Unemployed	1	1 to 2	2.7	>=2.5	No	No	No	No	No	No	No	No	No	1	8	>= 4	>=8	No	Yes	hypertansion	9	3	< 5	>= 3	No	NA	10.2	anenis	9.8	anemia	mild	None	Male	58	37	term	Vaginal	4	No	n/a	Yes	8	first-trim	4-8	4-12weeks
23	20-29	Married	Basic	Unemployed	1	1 to 2	2.7	>=2.5	No	No	No	No	No	No	No	No	No	1	8	>= 4	>=8	No	Yes	hypertansion	9	3	< 5	>= 3	No	NA	10.2	anenis	9.8	anemia	mild	None	Male	58	37	term	Vaginal	4	No	n/a	Yes	8	first-trim	4-8	4-12weeks
25	20-29	Married	Secondary	Unemployed	1	1 to 2	2.8	>=2.5	No	No	No	No	No	No	No	No	No	1	8	>= 4	>=8	No	No	NA	NA	3	< 5	>= 3	No	NA	10.8	anenis	10.6	anemia	mild	None	Male	58	38	term	Vaginal	18	no	n/a	Yes	9	first-trim	9-12	4-12weeks
32	30-39	Married	Tertiary	Government/Private Worker	3	3 to 4	3.6	>=2.5	No	No	No	No	No	No	No	No	No	3	8	>= 4	>=8	Yes	No	NA	NA	3	< 5	>= 3	Yes	12	11.1	noanem	11	noanem	noanem	None	Male	58	36	term	caesarean	7	No	n/a	Yes	10	first-trim	9-12	4-12weeks
28	20-29	Married	Secondary	Government/Private Worker	2	1 to 2	2.8	>=2.5	No	No	No	No	No	No	No	No	No	2	8	>= 4	>=8	No	No	NA	NA	3	< 5	>= 3	No	NA	10.8	anenis	11.5	noanem	noanem	None	Male	58	37	term	Vaginal	12	No	n/a	Yes	10	first-trim	9-12	4-12weeks
28	20-29	Married	Secondary	Government/Private Worker	2	1 to 2	2.8	>=2.5	No	No	No	No	No	No	No	No	No	2	8	>= 4	>=8	No	No	NA	NA	3	< 5	>= 3	No	NA	10.8	anenis	11.5	noanem	noanem	None	Male	58	37	term	Vaginal	12	No	n/a	Yes	10	first-trim	9-12	4-12weeks
22	20-29	Married	Secondary	Self-employed	3	3 to 4	3.8	>=2.5	No	No	No	No	No	No	No	No	No	3	8	>= 4	>=8	No	No	NA	NA	3	< 5	>= 3	No	NA	11.6	noanem	11.8	noanem	noanem	None	Male	58	37	term	Vaginal	8	No	n/a	Yes	12	first-trim	9-12	4-12weeks
26	20-29	Married	Basic	Self-employed	1	1 to 2	2.8	>=2.5	No	No	No	No	No	No	No	No	No	1	9	>= 4	>=8	No	No	NA	NA	3	< 5	>= 3	No	NA	11.6	noanem	11.4	noanem	noanem	None	Male	58	36	term	Vaginal	12	no	n/a	Yes	8	first-trim	4-8	4-12weeks
20	20-29	Married	Basic	Unemployed	1	1 to 2	3.5	>=2.5	No	No	No	No	No	No	No	No	No	1	10	>= 4	>=8	No	No	NA	NA	3	< 5	>= 3	No	NA	10.3	anenis	10	anemia	mild	None	Male	58	38	term	Vaginal	10	No	n/a	Yes	5	first-trim	4-8	4-12weeks
20	20-29	Married	Basic	Unemployed	1	1 to 2	3.5	>=2.5	No	No	No	No	No	No	No	No	No	1	10	>= 4	>=8	No	No	NA	NA	3	< 5	>= 3	No	NA	10.3	anenis	10	anemia	mild	None	Male	58	38	term	Vaginal	10	No	n/a	Yes	5	first-trim	4-8	4-12weeks
32	30-39	Married	Basic	Self-employed	2	1 to 2	3	>=2.5	No	No	No	No	No	No	No	No	No	2	10	>= 4	>=8	No	No	NA	NA	3	< 5	>= 3	No	NA	11.6	noanem	12.1	noanem	noanem	None	Male	58	36	term	Vaginal	9	no	n/a	Yes	8	first-trim	4-8	4-12weeks
31	30-39	Married	Basic	Self-employed	2	1 to 2	3.1	>=2.5	No	No	No	No	No	No	No	No	No	2	12	>= 4	>=8	No	No	NA	NA	3	< 5	>= 3	No	NA	10.8	anenis	10.8	anemia	mild	None	Male	58	37	term	Vaginal	7	no	n/a	Yes	12	first-trim	9-12	4-12weeks
33	30-39	Married	Tertiary	Government/Private Worker	2	1 to 2	2.8	>=2.5	No	No	No	No	No	No	No	No	No	2	8	>= 4	>=8	No	No	NA	NA	3	< 5	>= 3	No	NA	12.4	noanem	12	noanem	noanem	None	Male	59	38	term	Vaginal	10	No	n/a	Yes	10	first-trim	9-12	4-12weeks
33	30-39	Married	Tertiary	Government/Private Worker	2	1 to 2	2.8	>=2.5	No	No	No	No	No	No	No	No	No	2	8	>= 4	>=8	No	No	NA	NA	3	< 5	>= 3	No	NA	12.4	noanem	12	noanem	noanem	None	Male	59	38	term	Vaginal	10	No	n/a	Yes	10	first-trim	9-12	4-12weeks
36	30-39	Married	Tertiary	Government/Private Worker	3	3 to 4	2.7	>=2.5	No	No	Yes	yes	No	yes	No	No	No	3	9	>= 4	>=8	No	no	NA	NA	3	< 5	>= 3	No	NA	11	noanem	9.2	anemia	mild	None	Female			term	Vaginal	2	no		yes	7	first-trim	4-8	4-12weeks
18	15-19	Single	Basic	Unemployed	1	1 to 2	2.8	>=2.5	No	No	No	No	No	No	No	No	No	1	7	>= 4	4-7Visits	No	No	NA	NA	3	< 5	>= 3	No	NA	10.5	anenis	10	anemia	mild	None	Male			term	Vaginal		No		Yes	7	first-trim	4-8	4-12weeks
36	30-39	Married	Basic	Self-employed	4	3 to 4	3.5	>=2.5	No	No	No	No	No	No	No	No	No	4	10	>= 4	>=8	No	No	NA	NA	4	< 5	>= 3	Yes	30	12.1	noanem	12	noanem	noanem	None	Female	54	36	term	Vaginal	12	No	n/a	Yes	8	first-trim	4-8	4-12weeks
32	30-39	Married	Basic	Self-employed	3	3 to 4	3.4	>=2.5	No	No	No	No	No	No	No	No	No	3	3	< 4	1-3Visits	Yes	Yes	Obstructed Labour	38	4	< 5	>= 3	No	NA	10.6	anenis	10.4	anemia	mild	None	Female	56	36	term	caesarean	26min	yes	shoulder dystocia	Yes	11	first-trim	9-12	4-12weeks
32	30-39	Married	Secondary	Self-employed	3	3 to 4	3	>=2.5	No	No	No	No	No	No	No	No	No	3	4	>= 4	4-7Visits	No	No	NA	NA	4	< 5	>= 3	No	NA	11.4	noanem	11.2	noanem	noanem	None	Female	56	36	term	Vaginal	1.5	no	n/a	Yes	9	first-trim	9-12	4-12weeks
28	20-29	Married	Secondary	Government/Private Worker	2	1 to 2	2.9	>=2.5	No	No	No	No	No	No	No	No	No	2	5	>= 4	4-7Visits	No	No	NA	NA	4	< 5	>= 3	No	NA	10.8	anenis	10.4	anemia	mild	None	Female	56	36	term	Vaginal	8	no	n/a	Yes	7	first-trim	4-8	4-12weeks
26	20-29	Married	Secondary	Self-employed	1	1 to 2	2.9	>=2.5	No	No	No	No	No	No	No	No	No	1	5	>= 4	4-7Visits	No	No	NA	NA	4	< 5	>= 3	No	NA	11.6	noanem	11.1	noanem	noanem	None	Female	56	36	term	Vaginal	12	no	n/a	Yes	7	first-trim	4-8	4-12weeks
33	30-39	Married	Basic	Self-employed	3	3 to 4	3.5	>=2.5	No	No	No	No	No	No	No	No	No	3	5	>= 4	4-7Visits	No	No	NA	NA	4	< 5	>= 3	No	NA	13.2	noanem	12.8	noanem	noanem	None	Female	56	36	term	Vaginal	10	no	n/a	Yes	7	first-trim	4-8	4-12weeks
25	20-29	Married	Secondary	Government/Private Worker	3	3 to 4	3.8	>=2.5	No	No	No	No	No	No	No	No	No	3	5	>= 4	4-7Visits	No	No	NA	NA	4	< 5	>= 3	No	NA	11.6	noanem	12	noanem	noanem	None	Female	56	36	term	Vaginal	11	no	n/a	Yes	8	first-trim	4-8	4-12weeks
28	20-29	Married	Basic	Self-employed	2	1 to 2	4	>=2.5	No	No	No	No	No	No	No	No	No	2	6	>= 4	4-7Visits	Yes	No	NA	NA	4	< 5	>= 3	No	NA	10.8	anenis	10.4	anemia	mild	None	Female	56	36	term	caesarean	35min	no	n/a	Yes	8	first-trim	4-8	4-12weeks
31	30-39	Married	Secondary	Government/Private Worker	3	3 to 4	2.7	>=2.5	No	No	No	No	No	No	No	No	No	3	6	>= 4	4-7Visits	No	No	NA	NA	4	< 5	>= 3	No	NA	10.8	anenis	10.8	anemia	mild	None	Female	56	36	term	Vaginal	9	no	n/a	Yes	9	first-trim	9-12	4-12weeks
34	30-39	Married	Basic	Self-employed	3	3 to 4	3.2	>=2.5	No	No	No	No	No	No	No	No	No	3	8	>= 4	>=8	No	No	NA	NA	4	< 5	>= 3	No	NA	10.4	anenis	10.9	anemia	mild	None	Female	56	36	term	Vaginal	12	no	n/a	Yes	10	first-trim	9-12	4-12weeks
25	20-29	Married	Secondary	Self-employed	1	1 to 2	3	>=2.5	No	No	No	No	No	No	No	No	No	1	8	>= 4	>=8	No	No	NA	NA	4	< 5	>= 3	No	NA	10.8	anenis	11	noanem	noanem	None	Female	56	36	term	Vaginal	11	no	n/a	Yes	10	first-trim	9-12	4-12weeks
20	20-29	Single	Basic	Unemployed	1	1 to 2	3.4	>=2.5	No	No	No	No	No	No	No	No	No	1	8	>= 4	>=8	No	No	NA	NA	4	< 5	>= 3	No	NA	12.2	noanem	11.9	noanem	noanem	None	Female	56	36	term	Vaginal	13	no	n/a	Yes	10	first-trim	9-12	4-12weeks
30	30-39	Married	Basic	Self-employed	3	3 to 4	3.2	>=2.5	No	No	No	No	No	No	No	No	No	3	10	>= 4	>=8	No	No	NA	NA	4	< 5	>= 3	No	NA	10.5	anenis	10.8	anemia	mild	None	Female	56	36	term	Vaginal	12	No	n/a	Yes	8	first-trim	4-8	4-12weeks
30	30-39	Married	Basic	Self-employed	3	3 to 4	3.2	>=2.5	No	No	No	No	No	No	No	No	No	3	10	>= 4	>=8	No	No	NA	NA	4	< 5	>= 3	No	NA	10.5	anenis	10.8	anemia	mild	None	Female	56	36	term	Vaginal	12	No	n/a	Yes	8	first-trim	4-8	4-12weeks
34	30-39	Married	Basic	Self-employed	3	3 to 4	3.5	>=2.5	No	No	No	No	No	No	No	No	No	3	10	>= 4	>=8	No	Yes	Post Dates	40	4	< 5	>= 3	No	NA	11.4	noanem	11	noanem	noanem	None	Female	56	37	term	Vaginal	12	No	n/a	Yes	10	first-trim	9-12	4-12weeks
38	30-39	Married	Secondary	Government/Private Worker	4	3 to 4	3.5	>=2.5	No	No	No	No	No	No	No	No	No	4	10	>= 4	>=8	No	Yes	pre Eclampsia	34	4	< 5	>= 3	No	NA	11.4	noanem	11	noanem	noanem	None	Female	56	37	term	Vaginal	12	No	n/a	Yes	12	first-trim	9-12	4-12weeks
38	30-39	Married	Secondary	Government/Private Worker	4	3 to 4	3.5	>=2.5	No	No	No	No	No	No	No	No	No	4	10	>= 4	>=8	No	Yes	pre Eclampsia	34	4	< 5	>= 3	No	NA	11.4	noanem	11	noanem	noanem	None	Female	56	37	term	Vaginal	12	No	n/a	Yes	12	first-trim	9-12	4-12weeks
33	30-39	Married	Secondary	Government/Private Worker	2	1 to 2	2.8	>=2.5	No	No	No	No	No	No	No	No	Don’t know	2	11	>= 4	>=8	No	No	NA	NA	4	< 5	>= 3	No	NA	10.8	anenis	11.4	noanem	noanem	None	Female	56	37	term	Vaginal	10	No	n/a	Yes	10	first-trim	9-12	4-12weeks
33	30-39	Married	Secondary	Government/Private Worker	2	1 to 2	2.8	>=2.5	No	No	No	No	No	No	No	No	Don’t know	2	11	>= 4	>=8	No	No	NA	NA	4	< 5	>= 3	No	NA	10.8	anenis	11.4	noanem	noanem	None	Female	56	37	term	Vaginal	10	No	n/a	Yes	10	first-trim	9-12	4-12weeks
36	30-39	Married	Secondary	Government/Private Worker	4	3 to 4	3.5	>=2.5	No	No	No	No	No	No	No	No	No	4	12	>= 4	>=8	No	No	NA	NA	4	< 5	>= 3	No	NA	12.4	noanem	12	noanem	noanem	None	Female	56	35	term	Vaginal	12	No	n/a	Yes	7	first-trim	4-8	4-12weeks
36	30-39	Married	Secondary	Government/Private Worker	4	3 to 4	3.5	>=2.5	No	No	No	No	No	No	No	No	No	4	12	>= 4	>=8	No	No	NA	NA	4	< 5	>= 3	No	NA	12.4	noanem	12	noanem	noanem	None	Female	56	35	term	Vaginal	12	No	n/a	Yes	7	first-trim	4-8	4-12weeks
30	30-39	Married	Tertiary	Government/Private Worker	2	1 to 2	3.1	>=2.5	No	No	No	No	No	No	No	No	No	2	12	>= 4	>=8	No	No	NA	NA	4	< 5	>= 3	No	NA	11.8	noanem	11.5	noanem	noanem	None	Female	56	37	term	Vaginal	10	No	n/a	Yes	9	first-trim	9-12	4-12weeks
30	30-39	Married	Tertiary	Government/Private Worker	2	1 to 2	3.1	>=2.5	No	No	No	No	No	No	No	No	No	2	12	>= 4	>=8	No	No	NA	NA	4	< 5	>= 3	No	NA	11.8	noanem	11.5	noanem	noanem	None	Female	56	37	term	Vaginal	10	No	n/a	Yes	9	first-trim	9-12	4-12weeks
35	30-39	Married	Tertiary	Government/Private Worker	2	1 to 2	3.5	>=2.5	No	No	No	No	No	No	No	No	No	2	12	>= 4	>=8	No	Yes	Gestational Diabetes	25	4	< 5	>= 3	No	NA	11.6	noanem	11	noanem	noanem	None	Female	56	37	term	Vaginal	15	No	n/a	Yes	10	first-trim	9-12	4-12weeks
35	30-39	Married	Tertiary	Government/Private Worker	2	1 to 2	3.5	>=2.5	No	No	No	No	No	No	No	No	No	2	12	>= 4	>=8	No	Yes	Gestational Diabetes	25	4	< 5	>= 3	No	NA	11.6	noanem	11	noanem	noanem	None	Female	56	37	term	Vaginal	15	No	n/a	Yes	10	first-trim	9-12	4-12weeks
24	20-29	Married	Secondary	Self-employed	1	1 to 2	2.7	>=2.5	No	No	No	No	No	No	No	No	No	1	4	>= 4	4-7Visits	No	No	NA	NA	4	< 5	>= 3	No	NA	12.4	noanem	12.2	noanem	noanem	None	Male	56	37	term	Vaginal	13	no	n/a	Yes	6	first-trim	4-8	4-12weeks
32	30-39	Married	Tertiary	Government/Private Worker	2	1 to 2	2.8	>=2.5	No	No	No	No	No	No	No	No	No	2	4	>= 4	4-7Visits	No	No	NA	NA	4	< 5	>= 3	No	NA	12.1	noanem	11.6	noanem	noanem	None	Male	56	36	term	caesarean	38min	no	n/a	Yes	11	first-trim	9-12	4-12weeks
33	30-39	Married	Secondary	Self-employed	2	1 to 2	2.6	>=2.5	No	No	No	No	No	No	No	No	No	2	6	>= 4	4-7Visits	No	No	NA	NA	4	< 5	>= 3	No	NA	12.1	noanem	10.9	anemia	mild	None	Male	56	36	term	Vaginal	9	no	n/a	Yes	10	first-trim	9-12	4-12weeks
30	30-39	Married	Secondary	Government/Private Worker	3	3 to 4	3	>=2.5	No	No	No	No	No	No	No	No	No	3	7	>= 4	4-7Visits	No	No	NA	NA	4	< 5	>= 3	No	NA	12.4	noanem	11.6	noanem	noanem	None	Male	56	38	term	Caesarean	1	No	n/a	Yes	10	first-trim	9-12	4-12weeks
36	30-39	Married	Secondary	Self-employed	3	3 to 4	3.8	>=2.5	No	No	No	No	No	No	No	No	No	3	7	>= 4	4-7Visits	No	No	NA	NA	4	< 5	>= 3	No	NA	10.5	anenis	11	noanem	noanem	None	Male	56	37	term	Vaginal	7	No	n/a	Yes	11	first-trim	9-12	4-12weeks
28	20-29	Married	Secondary	Government/Private Worker	1	1 to 2	2.7	>=2.5	No	No	No	No	No	No	No	No	No	1	13	>= 4	>=8	No	No	NA	NA	4	< 5	>= 3	Yes	7	10.4	anenis	nil	NA	noanem	None	Male	56	36	term	Caesarean	48	No	n/a	Yes	5	first-trim	4-8	4-12weeks
32	30-39	Married	Basic	Self-employed	2	1 to 2	2.9	>=2.5	No	No	No	No	No	No	No	No	No	2	3	< 4	1-3Visits	No	No	NA	NA	4	< 5	>= 3	No	NA	10.9	anenis	10.5	anemia	mild	None	Female	57	36	term	Vaginal	8	no	n/a	Yes	11	first-trim	9-12	4-12weeks
39	30-39	Married	Basic	Self-employed	4	3 to 4	3	>=2.5	No	No	No	No	No	No	No	No	No	4	5	>= 4	4-7Visits	No	No	NA	NA	4	< 5	>= 3	No	NA	11.2	noanem	11.1	noanem	noanem	None	Female	57	36	term	Vaginal	5	no	n/a	Yes	10	first-trim	9-12	4-12weeks
40	40-45	Married	Basic	Self-employed	5	5to 6	4.2	>=2.5	No	No	No	No	No	No	No	No	No	5	5	>= 4	4-7Visits	No	No	NA	NA	4	< 5	>= 3	No	NA	10.5	anenis	10.6	anemia	mild	None	Female	57	37	term	Vaginal	5	No	n/a	Yes	12	first-trim	9-12	4-12weeks
23	20-29	Married	Basic	Self-employed	2	1 to 2	2.6	>=2.5	No	No	No	No	No	No	No	No	No	2	6	>= 4	4-7Visits	No	No	NA	NA	4	< 5	>= 3	No	NA	10.6	anenis	10.8	anemia	mild	None	Female	57	36	term	Vaginal	8	no	n/a	Yes	8	first-trim	4-8	4-12weeks
16	15-19	Single	Basic	Unemployed	1	1 to 2	3.1	>=2.5	No	No	No	No	No	No	No	No	No	1	6	>= 4	4-7Visits	No	No	NA	NA	4	< 5	>= 3	No	NA	10.8	anenis	11	noanem	noanem	None	Female	57	36	term	Vaginal	18	No	n/a	Yes	9	first-trim	9-12	12-24Weeks
41	40-45	Married	Basic	Self-employed	5	5to 6	4.1	>=2.5	No	No	No	No	No	No	No	No	No	5	7	>= 4	4-7Visits	No	No	NA	NA	4	< 5	>= 3	No	NA	10.8	anenis	10.4	anemia	mild	None	Female	57	36	term	Vaginal	4	no	n/a	Yes	8	first-trim	4-8	4-12weeks
30	30-39	Married	Tertiary	Self-employed	2	1 to 2	3.2	>=2.5	No	No	No	No	No	No	No	No	No	2	7	>= 4	4-7Visits	No	No	NA	NA	4	< 5	>= 3	No	NA	12.2	noanem	12.4	noanem	noanem	None	Female	57	36	term	Vaginal	10	no	n/a	Yes	8	first-trim	4-8	4-12weeks
22	20-29	Married	Basic	Unemployed	1	1 to 2	2.6	>=2.5	No	No	No	No	No	No	No	No	No	1	7	>= 4	4-7Visits	No	No	NA	NA	4	< 5	>= 3	No	NA	10.6	anenis	10.2	anemia	mild	None	Female	57	36	term	Vaginal	18	no	n/a	Yes	9	first-trim	9-12	4-12weeks
32	30-39	Married	Tertiary	Government/Private Worker	2	1 to 2	3	>=2.5	No	No	No	No	No	No	No	No	No	2	8	>= 4	>=8	No	No	NA	NA	4	< 5	>= 3	No	NA	10.8	anenis	10.6	anemia	mild	None	Female	57	36	term	Vaginal	10	no	n/a	Yes	10	first-trim	9-12	4-12weeks
18	15-19	Married	Basic	Unemployed	1	1 to 2	3	>=2.5	No	No	No	No	No	No	No	No	No	1	8	>= 4	>=8	No	No	NA	NA	4	< 5	>= 3	No	NA	10.8	anenis	10.6	anemia	mild	None	Female	57	37	term	Vaginal	4	No	n/a	Yes	10	first-trim	9-12	4-12weeks
18	15-19	Married	Basic	Unemployed	1	1 to 2	3	>=2.5	No	No	No	No	No	No	No	No	No	1	8	>= 4	>=8	No	No	NA	NA	4	< 5	>= 3	No	NA	10.8	anenis	10.6	anemia	mild	None	Female	57	38.5	term	Vaginal	4	No	n/a	Yes	10	first-trim	9-12	4-12weeks
25	20-29	Married	Secondary	Self-employed	3	3 to 4	4	>=2.5	No	No	No	No	No	No	No	No	No	3	9	>= 4	>=8	No	No	NA	NA	4	< 5	>= 3	No	NA	10.8	anenis	12.4	noanem	noanem	None	Female	57	37	term	Vaginal	15	No	n/a	Yes	10	first-trim	9-12	4-12weeks
25	20-29	Married	Secondary	Self-employed	3	3 to 4	4	>=2.5	No	No	No	No	No	No	No	No	No	3	9	>= 4	>=8	No	No	NA	NA	4	< 5	>= 3	No	NA	10.8	anenis	12.4	noanem	noanem	None	Female	57	37	term	Vaginal	15	No	n/a	Yes	10	first-trim	9-12	4-12weeks
19	15-19	Single	Basic	Unemployed	1	1 to 2	2.6	>=2.5	No	No	No	No	No	No	No	No	No	1	9	>= 4	>=8	No	No	NA	NA	4	< 5	>= 3	No	NA	11.4	noanem	10.8	anemia	mild	None	Female	57	36	term	Vaginal	15	No	n/a	Yes	12	first-trim	9-12	4-12weeks
39	30-39	Married	Tertiary	Government/Private Worker	4	3 to 4	4	>=2.5	No	No	No	No	No	No	No	No	No	4	10	>= 4	>=8	Yes	No	NA	NA	4	< 5	>= 3	No	NA	10.1	anenis	10	anemia	mild	Yes	Female	57	36	term	caesarean	12	No	n/a	Yes	7	first-trim	4-8	4-12weeks
39	30-39	Married	Tertiary	Government/Private Worker	4	3 to 4	4	>=2.5	No	No	No	No	No	No	No	No	No	4	10	>= 4	>=8	Yes	No	NA	NA	4	< 5	>= 3	No	NA	10.1	anenis	10	anemia	mild	Yes	Female	57	36	term	caesarean	12	No	n/a	Yes	7	first-trim	4-8	4-12weeks
22	20-29	Married	Basic	Unemployed	1	1 to 2	3.4	>=2.5	No	No	No	No	No	No	No	No	No	1	10	>= 4	>=8	No	No	NA	NA	4	< 5	>= 3	No	NA	12	noanem	11.5	noanem	noanem	None	Female	57	37	term	Vaginal	12	No	n/a	Yes	8	first-trim	4-8	4-12weeks
32	30-39	Married	Tertiary	Government/Private Worker	3	3 to 4	3	>=2.5	No	No	No	No	No	No	No	No	No	3	10	>= 4	>=8	No	No	NA	NA	4	< 5	>= 3	No	NA	12.5	noanem	11.8	noanem	noanem	None	Female	57	37	term	Vaginal	12	No	n/a	Yes	10	first-trim	9-12	4-12weeks
32	30-39	Married	Tertiary	Government/Private Worker	3	3 to 4	3	>=2.5	No	No	No	No	No	No	No	No	No	3	10	>= 4	>=8	No	No	NA	NA	4	< 5	>= 3	No	NA	12.5	noanem	11.8	noanem	noanem	None	Female	57	37	term	Vaginal	12	No	n/a	Yes	10	first-trim	9-12	4-12weeks
24	20-29	Married	Basic	Self-employed	1	1 to 2	2.8	>=2.5	No	No	No	No	No	No	No	No	No	1	12	>= 4	>=8	No	No	NA	NA	4	< 5	>= 3	No	NA	10.8	anenis	10.6	anemia	mild	None	Female	57	37	term	Vaginal	18	no	n/a	Yes	7	first-trim	4-8	4-12weeks
30	30-39	Married	Secondary	Self-employed	2	1 to 2	3	>=2.5	No	No	No	No	No	No	No	No	No	2	12	>= 4	>=8	No	No	NA	NA	4	< 5	>= 3	No	NA	11.4	noanem	11	noanem	noanem	None	Female	57	36	term	Vaginal	12	No	n/a	Yes	8	first-trim	4-8	4-12weeks
30	30-39	Married	Secondary	Self-employed	2	1 to 2	3	>=2.5	No	No	No	No	No	No	No	No	No	2	12	>= 4	>=8	No	No	NA	NA	4	< 5	>= 3	No	NA	11.4	noanem	11	noanem	noanem	None	Female	57	36	term	Vaginal	12	No	n/a	Yes	8	first-trim	4-8	4-12weeks
35	30-39	Married	Basic	Self-employed	4	3 to 4	3.4	>=2.5	No	No	No	No	No	No	No	No	No	4	12	>= 4	>=8	No	No	NA	NA	4	< 5	>= 3	No	NA	10.5	anenis	nil	NA	noanem	None	Female	57	37	term	Vaginal	4	No	n/a	Yes	11	first-trim	9-12	4-12weeks
35	30-39	Married	Basic	Self-employed	4	3 to 4	3.4	>=2.5	No	No	No	No	No	No	No	No	No	4	12	>= 4	>=8	No	No	NA	NA	4	< 5	>= 3	No	NA	10.5	anenis	nil	NA	noanem	None	Female	57	37	term	Vaginal	4	No	n/a	Yes	11	first-trim	9-12	4-12weeks
31	30-39	Married	Secondary	Self-employed	1	1 to 2	3.9	>=2.5	No	No	No	No	No	No	No	No	No	1	13	>= 4	>=8	No	No	NA	NA	4	< 5	>= 3	Yes	8	10.4	anenis	nil	NA	noanem	None	Female	57	37	term	Vaginal	14	No	n/a	Yes	8	first-trim	4-8	4-12weeks
31	30-39	Married	Secondary	Self-employed	1	1 to 2	3.9	>=2.5	No	No	No	No	No	No	No	No	No	1	13	>= 4	>=8	No	No	NA	NA	4	< 5	>= 3	Yes	8	10.4	anenis	nil	NA	noanem	None	Female	57	37	term	Vaginal	14	No	n/a	Yes	8	first-trim	4-8	4-12weeks
25	20-29	Married	Basic	Self-employed	1	1 to 2	3	>=2.5	No	No	No	No	No	No	No	No	No	1	3	< 4	1-3Visits	No	No	NA	NA	4	< 5	>= 3	No	NA	10.5	anenis	10.9	anemia	mild	Yes	Male	57	37	term	Vaginal	14	no	n/a	Yes	7	first-trim	4-8	4-12weeks
36	30-39	Married	Basic	Self-employed	2	1 to 2	2.4	<2.5	No	No	No	No	No	No	No	No	No	2	3	< 4	1-3Visits	No	No	NA	NA	4	< 5	>= 3	No	NA	11.2	noanem	10.6	anemia	mild	None	Male	57	36	term	Vaginal	8	no	n/a	Yes	8	first-trim	4-8	12-24Weeks
34	30-39	Married	Secondary	Self-employed	2	1 to 2	2.8	>=2.5	No	No	No	No	No	No	No	No	No	2	3	< 4	1-3Visits	Yes	No	NA	NA	4	< 5	>= 3	No	NA	10.6	anenis	9.9	anemia	mild	Yes	Male	57	36	term	caesarean	1	No	n/a	Yes	9	first-trim	9-12	4-12weeks
36	30-39	Married	Basic	Self-employed	3	3 to 4	3.8	>=2.5	No	No	No	No	No	No	No	No	No	3	3	< 4	1-3Visits	No	No	NA	NA	4	< 5	>= 3	No	NA	10.8	anenis	10.6	anemia	mild	None	Male	57	36	term	Vaginal	10	no	n/a	Yes	10	first-trim	9-12	4-12weeks
39	30-39	Married	Secondary	Self-employed	3	3 to 4	3.2	>=2.5	No	No	No	No	No	No	No	No	No	3	3	< 4	1-3Visits	No	No	NA	NA	4	< 5	>= 3	No	NA	11.5	noanem	12.1	noanem	noanem	None	Male	57	36	term	Vaginal	9	no	n/a	Yes	12	first-trim	9-12	4-12weeks
31	30-39	Married	Tertiary	Government/Private Worker	2	1 to 2	2.9	>=2.5	No	No	No	No	No	No	No	No	No	2	4	>= 4	4-7Visits	No	No	NA	NA	4	< 5	>= 3	No	NA	8.5	anenis	10.8	anemia	mild	None	Male	57	36	term	Vaginal	10	no	n/a	Yes	7	first-trim	4-8	4-12weeks
36	30-39	Married	Secondary	Self-employed	2	1 to 2	2.8	>=2.5	No	No	No	No	No	No	No	No	No	2	4	>= 4	4-7Visits	No	No	NA	NA	4	< 5	>= 3	No	NA	11.4	noanem	10.8	anemia	mild	None	Male	57	37	term	Vaginal	11	no	n/a	Yes	8	first-trim	4-8	4-12weeks
35	30-39	Married	Basic	Self-employed	4	3 to 4	3.8	>=2.5	No	No	No	No	No	No	No	No	No	4	4	>= 4	4-7Visits	No	No	NA	NA	4	< 5	>= 3	No	NA	10.8	anenis	10.9	anemia	mild	None	Male	57	37	term	Caesarean	32min	no	n/a	Yes	8	first-trim	4-8	4-12weeks
32	30-39	Married	Secondary	Self-employed	3	3 to 4	3.6	>=2.5	No	No	No	No	No	No	No	No	No	3	4	>= 4	4-7Visits	No	No	NA	NA	4	< 5	>= 3	No	NA	11.4	noanem	11.6	noanem	noanem	None	Male	57	37	term	Vaginal	8	no	n/a	Yes	8	first-trim	4-8	4-12weeks
33	30-39	Married	Secondary	Self-employed	3	3 to 4	3.2	>=2.5	No	No	No	No	No	No	No	No	No	3	4	>= 4	4-7Visits	Yes	No	NA	NA	4	< 5	>= 3	No	NA	11.6	noanem	10.4	anemia	mild	None	Male	57	36	term	caesarean	46min	no	n/a	Yes	12	first-trim	9-12	4-12weeks
30	30-39	Married	Basic	Self-employed	3	3 to 4	3.5	>=2.5	No	No	No	No	No	No	No	No	No	3	4	>= 4	4-7Visits	No	No	NA	NA	4	< 5	>= 3	No	NA	12.4	noanem	11.8	noanem	noanem	None	Male	57	37	term	Vaginal	10	no	n/a	Yes	12	first-trim	9-12	4-12weeks
36	30-39	Married	Basic	Self-employed	4	3 to 4	3.8	>=2.5	No	No	No	No	No	No	No	No	No	4	5	>= 4	4-7Visits	Yes	yes	pre Eclampsia	34	4	< 5	>= 3	No	NA	10.4	anenis	10.8	anemia	mild	None	Male	57	36	term	caesarean	35min	no	n/a	Yes	8	first-trim	4-8	12-24Weeks
36	30-39	Married	Secondary	Self-employed	3	3 to 4	3.2	>=2.5	No	No	No	No	No	No	No	No	No	3	5	>= 4	4-7Visits	Yes	No	NA	NA	4	< 5	>= 3	No	NA	10.6	anenis	12.1	noanem	noanem	None	Male	57	36	term	caesarean	1	no	n/a	Yes	8	first-trim	4-8	12-24Weeks
26	20-29	Married	Tertiary	Government/Private Worker	1	1 to 2	3.1	>=2.5	No	No	No	No	No	No	No	No	No	1	5	>= 4	4-7Visits	No	No	NA	NA	4	< 5	>= 3	No	NA	9.3	anenis	12.5	noanem	noanem	None	Male	57	36	term	Vaginal	17	no	n/a	Yes	8	first-trim	4-8	12-24Weeks
31	30-39	Married	Secondary	Self-employed	2	1 to 2	2.6	>=2.5	No	No	No	No	No	No	No	No	No	2	5	>= 4	4-7Visits	No	No	NA	NA	4	< 5	>= 3	No	NA	10	anenis	10.1	anemia	mild	None	Male	57	36	term	Vaginal	12	no	n/a	Yes	9	first-trim	9-12	4-12weeks
35	30-39	Married	Secondary	Self-employed	3	3 to 4	3	>=2.5	No	No	No	No	No	No	No	No	No	3	6	>= 4	4-7Visits	No	No	NA	NA	4	< 5	>= 3	No	NA	11.4	noanem	12.1	noanem	noanem	None	Male	57	37	term	Vaginal	6	no	n/a	Yes	9	first-trim	9-12	4-12weeks
22	20-29	Married	Basic	Unemployed	1	1 to 2	2.5	>=2.5	No	No	No	No	No	No	No	No	No	1	6	>= 4	4-7Visits	No	No	NA	NA	4	< 5	>= 3	No	NA	12.8	noanem	12.5	noanem	noanem	None	Male	57	37	term	Vaginal	14	no	n/a	Yes	10	first-trim	9-12	4-12weeks
33	30-39	Married	Secondary	Government/Private Worker	3	3 to 4	3.3	>=2.5	No	No	No	No	No	No	No	No	No	3	6	>= 4	4-7Visits	No	No	NA	NA	4	< 5	>= 3	No	NA	10.6	anenis	9.5	anemia	mild	None	Male	57	37	term	Vaginal	9	no	n/a	Yes	11	first-trim	9-12	4-12weeks
24	20-29	Married	Basic	Unemployed	1	1 to 2	2.9	>=2.5	No	No	No	No	No	No	No	No	No	1	6	>= 4	4-7Visits	No	No	NA	NA	4	< 5	>= 3	No	NA	12	noanem	11.2	noanem	noanem	None	Male	57	36	term	Vaginal	14	no	n/a	Yes	12	first-trim	9-12	4-12weeks
21	20-29	Single	Basic	Unemployed	1	1 to 2	2.8	>=2.5	No	No	No	No	No	No	No	No	No	1	6	>= 4	4-7Visits	No	No	NA	NA	4	< 5	>= 3	No	NA	10.8	anenis	11.6	noanem	noanem	None	Male	57	37	term	Vaginal	16	no	n/a	Yes	12	first-trim	9-12	4-12weeks
34	30-39	Married	Secondary	Self-employed	3	3 to 4	3	>=2.5	No	No	No	No	No	No	No	No	No	3	7	>= 4	4-7Visits	No	Yes	Anaemia in pregnancy	NA	4	< 5	>= 3	No	NA	8	anenis	9.4	anemia	mild	Yes	Male	57	36	term	Vaginal	8	no	n/a	Yes	7	first-trim	4-8	4-12weeks
38	30-39	Married	Basic	Self-employed	4	3 to 4	3.9	>=2.5	No	No	No	No	No	No	No	No	No	4	7	>= 4	4-7Visits	No	No	NA	NA	4	< 5	>= 3	No	NA	10.6	anenis	10.9	anemia	mild	None	Male	57	36	term	Vaginal	5	no	n/a	Yes	7	first-trim	4-8	4-12weeks
20	20-29	Single	Basic	Unemployed	1	1 to 2	3	>=2.5	No	No	No	No	No	No	No	No	No	1	7	>= 4	4-7Visits	No	No	NA	NA	4	< 5	>= 3	No	NA	10.6	anenis	9.8	anemia	mild	Yes	Male	57	36	term	Vaginal	14	no	n/a	Yes	8	first-trim	4-8	4-12weeks
38	30-39	Married	Tertiary	Government/Private Worker	4	3 to 4	3.6	>=2.5	No	No	No	No	No	No	No	No	No	4	7	>= 4	4-7Visits	Yes	No	NA	NA	4	< 5	>= 3	No	NA	9.6	anenis	9.4	anemia	mild	Yes	Male	57	37	term	caesarean	25min	No	n/a	Yes	10	first-trim	9-12	4-12weeks
34	30-39	Married	Tertiary	Self-employed	3	3 to 4	3.6	>=2.5	No	No	No	No	No	No	No	No	No	3	7	>= 4	4-7Visits	No	No	NA	NA	4	< 5	>= 3	No	NA	12	noanem	12.2	noanem	noanem	None	Male	57	36	term	Vaginal	7	no	n/a	Yes	10	first-trim	9-12	4-12weeks
30	30-39	Married	Basic	Self-employed	3	3 to 4	3	>=2.5	No	No	No	No	No	No	No	No	No	3	8	>= 4	>=8	No	No	NA	NA	4	< 5	>= 3	No	NA	12.2	noanem	12.5	noanem	noanem	None	Male	57	37	term	Vaginal	8	no	n/a	Yes	10	first-trim	9-12	4-12weeks
34	30-39	Married	Basic	Self-employed	3	3 to 4	3.6	>=2.5	No	No	No	No	No	No	No	No	No	3	8	>= 4	>=8	Yes	No	NA	NA	4	< 5	>= 3	No	NA	11.4	noanem	10.6	anemia	mild	None	Male	57	36	term	caesarean	11	no	n/a	Yes	12	first-trim	9-12	4-12weeks
34	30-39	Married	Tertiary	Government/Private Worker	2	1 to 2	2.9	>=2.5	No	No	No	No	No	No	No	No	No	2	8	>= 4	>=8	No	No	NA	NA	4	< 5	>= 3	No	NA	13	noanem	12.1	noanem	noanem	None	Male	57	36	term	Vaginal	12	no	n/a	Yes	12	first-trim	9-12	4-12weeks
33	30-39	Married	Secondary	Self-employed	3	3 to 4	3.2	>=2.5	No	No	No	No	No	No	No	No	No	3	8	>= 4	>=8	No	No	NA	NA	4	< 5	>= 3	No	NA	9	anenis	nil	NA	noanem	None	Male	57	37	term	Vaginal	4	No	n/a	Yes	12	first-trim	9-12	4-12weeks
33	30-39	Married	Secondary	Self-employed	3	3 to 4	3.2	>=2.5	No	No	No	No	No	No	No	No	No	3	8	>= 4	>=8	No	No	NA	NA	4	< 5	>= 3	No	NA	9	anenis	nil	NA	noanem	None	Male	57	37	term	Vaginal	4	No	n/a	Yes	12	first-trim	9-12	4-12weeks
22	20-29	Single	Basic	Unemployed	1	1 to 2	3.2	>=2.5	No	No	No	No	No	No	No	No	No	1	9	>= 4	>=8	No	No	NA	NA	4	< 5	>= 3	No	NA	11.5	noanem	10.4	anemia	mild	None	Male	57	37	term	Vaginal	17	no	n/a	Yes	8	first-trim	4-8	4-12weeks
31	30-39	Married	Tertiary	Government/Private Worker	1	1 to 2	2.5	>=2.5	No	No	No	No	No	No	No	No	No	1	9	>= 4	>=8	No	No	NA	NA	4	< 5	>= 3	No	NA	10.6	anenis	10.2	anemia	mild	None	Male	57	36	term	Vaginal	16	no	n/a	Yes	9	first-trim	9-12	12-24Weeks
26	20-29	Married	Basic	Self-employed	1	1 to 2	2.8	>=2.5	No	No	No	No	No	No	No	No	No	1	9	>= 4	>=8	No	No	NA	NA	4	< 5	>= 3	No	NA	9.5	anenis	9.8	anemia	mild	Yes	Male	57	36	term	Vaginal	13	no	n/a	Yes	10	first-trim	9-12	4-12weeks
33	30-39	Married	Basic	Self-employed	3	3 to 4	3.8	>=2.5	No	No	No	No	No	No	No	No	No	3	9	>= 4	>=8	No	No	NA	NA	4	< 5	>= 3	Yes	35	12	noanem	10	anemia	mild	None	Male	57	37	term	Vaginal	9	no	n/a	Yes	10	first-trim	9-12	4-12weeks
27	20-29	Married	Secondary	Government/Private Worker	4	3 to 4	3.5	>=2.5	No	No	No	No	No	No	No	No	No	4	9	>= 4	>=8	No	No	NA	NA	4	< 5	>= 3	Yes	24	11.4	noanem	10.8	anemia	mild	None	Male	57	36	term	Vaginal	12	No	n/a	Yes	10	first-trim	9-12	4-12weeks
27	20-29	Married	Secondary	Government/Private Worker	4	3 to 4	3.5	>=2.5	No	No	No	No	No	No	No	No	No	4	9	>= 4	>=8	No	No	NA	NA	4	< 5	>= 3	Yes	24	11.4	noanem	10.8	anemia	mild	None	Male	57	36	term	Vaginal	12	No	n/a	Yes	10	first-trim	9-12	4-12weeks
26	20-29	Married	Secondary	Self-employed	2	1 to 2	3.2	>=2.5	No	No	No	No	No	No	No	No	No	2	10	>= 4	>=8	No	No	NA	NA	4	< 5	>= 3	No	NA	10.9	anenis	10.5	anemia	mild	None	Male	57	38	term	Vaginal	8	No	n/a	Yes	6	first-trim	4-8	4-12weeks
30	30-39	Married	Secondary	Government/Private Worker	2	1 to 2	3.1	>=2.5	No	No	No	No	No	No	No	No	No	2	10	>= 4	>=8	No	No	NA	NA	4	< 5	>= 3	No	NA	10.8	anenis	11	noanem	noanem	None	Male	57	36	term	Vaginal	14	No	n/a	Yes	7	first-trim	4-8	4-12weeks
30	30-39	Married	Secondary	Government/Private Worker	2	1 to 2	3.1	>=2.5	No	No	No	No	No	No	No	No	No	2	10	>= 4	>=8	No	No	NA	NA	4	< 5	>= 3	No	NA	10.8	anenis	11	noanem	noanem	None	Male	57	36	term	Vaginal	14	No	n/a	Yes	7	first-trim	4-8	4-12weeks
28	20-29	Married	Secondary	Government/Private Worker	1	1 to 2	2.8	>=2.5	No	No	No	No	No	No	No	No	No	1	10	>= 4	>=8	No	No	NA	NA	4	< 5	>= 3	No	NA	10.5	anenis	10.8	anemia	mild	None	Male	57	36	term	Vaginal	10	No	n/a	Yes	8	first-trim	4-8	4-12weeks
37	30-39	Married	Secondary	Self-employed	4	3 to 4	4	>=2.5	No	No	No	No	No	No	No	No	No	4	10	>= 4	>=8	No	Yes	Gestational Diabetes	25	4	< 5	>= 3	No	NA	11.8	noanem	11.5	noanem	noanem	Yes	Male	57	37	term	Vaginal	14	No	n/a	Yes	8	first-trim	4-8	4-12weeks
33	30-39	Married	Basic	Self-employed	1	1 to 2	2.7	>=2.5	No	No	No	No	No	No	No	No	No	1	10	>= 4	>=8	No	No	NA	NA	4	< 5	>= 3	No	NA	12.2	noanem	12.3	noanem	noanem	None	Male	57	37	term	Vaginal	10	No	n/a	Yes	8	first-trim	4-8	4-12weeks
33	30-39	Married	Basic	Self-employed	1	1 to 2	2.7	>=2.5	No	No	No	No	No	No	No	No	No	1	10	>= 4	>=8	No	No	NA	NA	4	< 5	>= 3	No	NA	12.2	noanem	12.3	noanem	noanem	None	Male	57	37	term	Vaginal	10	No	n/a	Yes	8	first-trim	4-8	4-12weeks
24	20-29	Married	Secondary	Self-employed	1	1 to 2	3	>=2.5	No	No	No	No	No	No	No	No	No	1	10	>= 4	>=8	No	No	NA	NA	4	< 5	>= 3	Yes	28	11	noanem	10.8	anemia	mild	None	Male	57	37	term	Caesarean	1.5	No	n/a	Yes	10	first-trim	9-12	4-12weeks
24	20-29	Married	Secondary	Self-employed	1	1 to 2	3	>=2.5	No	No	No	No	No	No	No	No	No	1	10	>= 4	>=8	No	No	NA	NA	4	< 5	>= 3	Yes	28	11	noanem	10.8	anemia	mild	None	Male	57	37	term	Caesarean	1.5	No	n/a	Yes	10	first-trim	9-12	4-12weeks
24	20-29	Married	Secondary	Self-employed	1	1 to 2	3.5	>=2.5	No	No	No	No	No	No	No	No	No	1	10	>= 4	>=8	No	No	NA	NA	4	< 5	>= 3	Yes	18	10.8	anenis	11	noanem	noanem	None	Male	57	37	term	Caesarean	1	No	n/a	Yes	10	first-trim	9-12	4-12weeks
24	20-29	Married	Secondary	Self-employed	1	1 to 2	3.5	>=2.5	No	No	No	No	No	No	No	No	No	1	10	>= 4	>=8	No	No	NA	NA	4	< 5	>= 3	Yes	18	10.8	anenis	11	noanem	noanem	None	Male	57	37	term	Caesarean	1	No	n/a	Yes	10	first-trim	9-12	4-12weeks
28	20-29	Married	Basic	Self-employed	3	3 to 4	3.4	>=2.5	No	No	No	No	No	No	No	No	No	3	10	>= 4	>=8	Yes	No	NA	NA	4	< 5	>= 3	No	NA	12	noanem	12.3	noanem	noanem	None	Male	57	37	term	caesarean	10	No	n/a	Yes	10	first-trim	9-12	4-12weeks
28	20-29	Married	Basic	Self-employed	3	3 to 4	3.4	>=2.5	No	No	No	No	No	No	No	No	No	3	10	>= 4	>=8	Yes	No	NA	NA	4	< 5	>= 3	No	NA	12	noanem	12.3	noanem	noanem	None	Male	57	37	term	caesarean	10	No	n/a	Yes	10	first-trim	9-12	4-12weeks
26	20-29	Married	Secondary	Self-employed	1	1 to 2	3.5	>=2.5	No	No	No	No	No	No	No	No	No	1	10	>= 4	>=8	No	No	NA	NA	4	< 5	>= 3	No	NA	11.4	noanem	10.8	anemia	mild	None	Male	57	37	term	Vaginal	6	No	n/a	Yes	11	first-trim	9-12	4-12weeks
26	20-29	Married	Secondary	Self-employed	1	1 to 2	3.5	>=2.5	No	No	No	No	No	No	No	No	No	1	10	>= 4	>=8	No	No	NA	NA	4	< 5	>= 3	No	NA	11.4	noanem	10.8	anemia	mild	None	Male	57	37	term	Vaginal	6	No	n/a	Yes	11	first-trim	9-12	4-12weeks
25	20-29	Married	Tertiary	Government/Private Worker	1	1 to 2	2.9	>=2.5	No	No	No	No	Yes	No	No	No	No	1	11	>= 4	>=8	No	No	NA	NA	4	< 5	>= 3	Yes	14	10.8	anenis	11.2	noanem	noanem	None	Male	57	36	term	Caesarean	30min	No	n/a	Yes	10	first-trim	9-12	4-12weeks
25	20-29	Married	Tertiary	Government/Private Worker	1	1 to 2	2.9	>=2.5	No	No	No	No	Yes	No	No	No	No	1	11	>= 4	>=8	No	No	NA	NA	4	< 5	>= 3	Yes	14	10.8	anenis	11.2	noanem	noanem	None	Male	57	36	term	Caesarean	30min	No	n/a	Yes	10	first-trim	9-12	4-12weeks
30	30-39	Married	Tertiary	Government/Private Worker	2	1 to 2	2.9	>=2.5	No	No	No	No	No	No	No	No	No	2	11	>= 4	>=8	No	No	NA	NA	4	< 5	>= 3	No	NA	10.5	anenis	11	noanem	noanem	None	Male	57	37	term	Vaginal	10	No	n/a	Yes	12	first-trim	9-12	4-12weeks
30	30-39	Married	Tertiary	Government/Private Worker	2	1 to 2	2.9	>=2.5	No	No	No	No	No	No	No	No	No	2	11	>= 4	>=8	No	No	NA	NA	4	< 5	>= 3	No	NA	10.5	anenis	11	noanem	noanem	None	Male	57	37	term	Vaginal	10	No	n/a	Yes	12	first-trim	9-12	4-12weeks
24	20-29	Married	Secondary	Government/Private Worker	1	1 to 2	2.8	>=2.5	No	No	No	No	No	No	No	No	No	1	12	>= 4	>=8	No	No	NA	NA	4	< 5	>= 3	Yes	8	11.6	noanem	12	noanem	noanem	None	Male	57	36	term	Caesarean	30	No	n/a	Yes	8	first-trim	4-8	4-12weeks
24	20-29	Married	Secondary	Government/Private Worker	1	1 to 2	2.8	>=2.5	No	No	No	No	No	No	No	No	No	1	12	>= 4	>=8	No	No	NA	NA	4	< 5	>= 3	Yes	8	11.6	noanem	12	noanem	noanem	None	Male	57	36	term	Caesarean	30	No	n/a	Yes	8	first-trim	4-8	4-12weeks
28	20-29	Married	Tertiary	Government/Private Worker	2	1 to 2	3	>=2.5	No	No	No	No	No	No	No	No	No	2	12	>= 4	>=8	No	No	NA	NA	4	< 5	>= 3	No	NA	11.8	noanem	11	noanem	noanem	None	Male	57	37	term	Vaginal	10	No	n/a	Yes	10	first-trim	9-12	4-12weeks
28	20-29	Married	Tertiary	Government/Private Worker	2	1 to 2	3	>=2.5	No	No	No	No	No	No	No	No	No	2	12	>= 4	>=8	No	No	NA	NA	4	< 5	>= 3	No	NA	11.8	noanem	11	noanem	noanem	None	Male	57	37	term	Vaginal	10	No	n/a	Yes	10	first-trim	9-12	4-12weeks
29	20-29	Married	Secondary	Self-employed	1	1 to 2	3	>=2.5	No	Yes	No	No	No	No	No	No	No	1	12	>= 4	>=8	No	No	NA	NA	4	< 5	>= 3	No	NA	12.1	noanem	11.9	noanem	noanem	None	Male	57	37	term	Caesarean	1	No	n/a	Yes	12	first-trim	9-12	4-12weeks
29	20-29	Married	Secondary	Self-employed	1	1 to 2	3	>=2.5	No	Yes	No	No	No	No	No	No	No	1	12	>= 4	>=8	No	No	NA	NA	4	< 5	>= 3	No	NA	12.1	noanem	11.9	noanem	noanem	None	Male	57	37	term	Caesarean	1	No	n/a	Yes	12	first-trim	9-12	4-12weeks
28	20-29	Married	Secondary	Government/Private Worker	1	1 to 2	2.7	>=2.5	No	No	No	No	No	No	No	No	No	1	13	>= 4	>=8	No	No	NA	NA	4	< 5	>= 3	Yes	7	10.4	anenis	nil	NA	noanem	None	Male	57	36	term	Caesarean	48	No	n/a	Yes	5	first-trim	4-8	4-12weeks
33	30-39	Married	Secondary	Self-employed	5	5to 6	2.8	>=2.5	No	No	No	No	No	No	No	No	No	5	13	>= 4	>=8	Yes	No	NA	NA	4	< 5	>= 3	No	NA	11.7	noanem	nil	NA	noanem	None	Male	57	36	term	caesarean	45min	No	n/a	Yes	7	first-trim	4-8	4-12weeks
33	30-39	Married	Secondary	Self-employed	5	5to 6	2.8	>=2.5	No	No	No	No	No	No	No	No	No	5	13	>= 4	>=8	Yes	No	NA	NA	4	< 5	>= 3	No	NA	11.7	noanem	nil	NA	noanem	None	Male	57	36	term	caesarean	45min	No	n/a	Yes	7	first-trim	4-8	4-12weeks
38	30-39	Married	Basic	Self-employed	3	3 to 4	4.2	>=2.5	No	No	No	No	No	No	No	No	No	3	7	>= 4	4-7Visits	No	Yes	Gestational Diabetes		4	< 5	>= 3	No	NA	12	noanem	12.2	noanem	noanem	None	Female	58	37	term	Vaginal	14	No	n/a	Yes	12	first-trim	9-12	4-12weeks
38	30-39	Married	Basic	Self-employed	3	3 to 4	4.2	>=2.5	No	No	No	No	No	No	No	No	No	3	7	>= 4	4-7Visits	No	Yes	Gestational Diabetes		4	< 5	>= 3	No	NA	12	noanem	12.2	noanem	noanem	None	Female	58	37	term	Vaginal	14	No	n/a	Yes	12	first-trim	9-12	4-12weeks
22	20-29	Married	Basic	Unemployed	1	1 to 2	3.4	>=2.5	No	No	No	No	No	No	No	No	No	1	10	>= 4	>=8	No	No	NA	NA	4	< 5	>= 3	No	NA	12	noanem	11.5	noanem	noanem	None	Female	58	38	term	Vaginal	12	No	n/a	Yes	8	first-trim	4-8	4-12weeks
36	30-39	Married	Tertiary	Government/Private Worker	2	1 to 2	2.8	>=2.5	No	No	No	No	No	No	No	No	No	2	10	>= 4	>=8	Yes	Yes	PIH	38	4	< 5	>= 3	No	NA	11.4	noanem	10.8	anemia	mild	None	Female	58	38	term	caesarean	1	No	n/a	Yes	12	first-trim	9-12	4-12weeks
36	30-39	Married	Tertiary	Government/Private Worker	2	1 to 2	2.8	>=2.5	No	No	No	No	No	No	No	No	No	2	10	>= 4	>=8	Yes	Yes	PIH	38	4	< 5	>= 3	No	NA	11.4	noanem	10.8	anemia	mild	None	Female	58	38	term	caesarean	1	No	n/a	Yes	12	first-trim	9-12	4-12weeks
23	20-29	Married	Basic	Self-employed	1	1 to 2	3.5	>=2.5	No	No	No	No	No	No	No	No	No	1	11	>= 4	>=8	No	No	NA	NA	4	< 5	>= 3	No	NA	10.6	anenis	11.1	noanem	noanem	None	Female	58	36	term	Caesarean	1	No	n/a	Yes	10	first-trim	9-12	4-12weeks
23	20-29	Married	Basic	Self-employed	1	1 to 2	3.5	>=2.5	No	No	No	No	No	No	No	No	No	1	11	>= 4	>=8	No	No	NA	NA	4	< 5	>= 3	No	NA	10.6	anenis	11.1	noanem	noanem	None	Female	58	36	term	Caesarean	1	No	n/a	Yes	10	first-trim	9-12	4-12weeks
28	20-29	Married	Secondary	Self-employed	1	1 to 2	3.5	>=2.5	No	No	No	No	No	No	No	No	No	4	14	>= 4	>=8	No	No	NA	NA	4	< 5	>= 3	No	NA	10	anenis	10.2	anemia	mild	None	Female	58	38	term	Vaginal	8	No	n/a	Yes	8	first-trim	4-8	4-12weeks
28	20-29	Married	Secondary	Self-employed	1	1 to 2	3.5	>=2.5	No	No	No	No	No	No	No	No	No	4	14	>= 4	>=8	No	No	NA	NA	4	< 5	>= 3	No	NA	10	anenis	10.2	anemia	mild	None	Female	58	38	term	Vaginal	8	No	n/a	Yes	8	first-trim	4-8	4-12weeks
19	15-19	Single	Basic	Unemployed	1	1 to 2	2.6	>=2.5	No	No	No	No	No	No	No	No	No	1	3	< 4	1-3Visits	No	No	NA	NA	4	< 5	>= 3	No	NA	10.5	anenis	10.3	anemia	mild	None	Male	58	38	term	Caesarean	45min	no	n/a	Yes	7	first-trim	4-8	4-12weeks
31	30-39	Married	Secondary	Government/Private Worker	2	1 to 2	2.4	<2.5	No	No	No	No	No	No	No	No	No	2	4	>= 4	4-7Visits	Yes	Yes	Anaemia in pregnancy	20	4	< 5	>= 3	Yes	25	7.8	anenis	8.8	anemia	moderate	Yes	Male	58	36	term	Vaginal	36min	No	n/a	Yes	9	first-trim	9-12	4-12weeks
38	30-39	Married	Secondary	Self-employed	3	3 to 4	3.2	>=2.5	No	No	No	No	No	No	No	No	No	3	4	>= 4	4-7Visits	No	Yes	Eclampsia	37	4	< 5	>= 3	No	NA	10.3	anenis	10.3	anemia	mild	None	Male	58	36	term	Vaginal	10	no	n/a	Yes	9	first-trim	9-12	4-12weeks
39	30-39	Married	Basic	Self-employed	4	3 to 4	4.5	>=2.5	No	No	No	No	No	No	No	No	No	4	4	>= 4	4-7Visits	No	No	NA	NA	4	< 5	>= 3	No	NA	11	noanem	10.5	anemia	mild	None	Male	58	37	term	Vaginal	6	no	n/a	Yes	9	first-trim	9-12	4-12weeks
29	20-29	Married	Basic	Self-employed	3	3 to 4	3	>=2.5	No	No	No	No	No	No	No	No	No	3	4	>= 4	4-7Visits	No	No	NA	NA	4	< 5	>= 3	No	NA	10.6	anenis	12	noanem	noanem	Yes	Male	58	36	term	Vaginal	10	no	n/a	Yes	9	first-trim	9-12	4-12weeks
35	30-39	Married	Secondary	Government/Private Worker	3	3 to 4	3.3	>=2.5	No	No	No	No	No	No	No	No	No	3	4	>= 4	4-7Visits	No	No	NA	NA	4	< 5	>= 3	No	NA	10.4	anenis	10.6	anemia	mild	None	Male	58	38	term	Caesarean	42min	no	n/a	Yes	11	first-trim	9-12	4-12weeks
28	20-29	Married	Secondary	Self-employed	2	1 to 2	3.2	>=2.5	No	No	No	No	No	No	No	No	No	2	5	>= 4	4-7Visits	No	No	NA	NA	4	< 5	>= 3	No	NA	12.4	noanem	11.8	noanem	noanem	None	Male	58	36	term	Vaginal	10	no	n/a	Yes	6	first-trim	4-8	4-12weeks
36	30-39	Married	Basic	Self-employed	3	3 to 4	3.5	>=2.5	No	No	No	No	No	No	No	No	No	3	5	>= 4	4-7Visits	No	No	NA	NA	4	< 5	>= 3	No	NA	11.3	noanem	10.6	anemia	mild	None	Male	58	37	term	Vaginal	10	no	n/a	Yes	12	first-trim	9-12	4-12weeks
36	30-39	Married	Secondary	Self-employed	2	1 to 2	3	>=2.5	No	No	No	No	No	No	No	No	No	2	6	>= 4	4-7Visits	No	No	NA	NA	4	< 5	>= 3	No	NA	11.2	noanem	10.9	anemia	mild	None	Male	58	37	term	Vaginal	7	no	n/a	Yes	10	first-trim	9-12	4-12weeks
25	20-29	Married	Tertiary	Government/Private Worker	1	1 to 2	3	>=2.5	No	No	No	No	No	No	No	No	No	1	6	>= 4	4-7Visits	No	No	NA	NA	4	< 5	>= 3	No	NA	11.1	noanem	11	noanem	noanem	None	Male	58	37	term	Vaginal	12	No	n/a	Yes	10	first-trim	9-12	4-12weeks
30	30-39	Married	Secondary	Self-employed	2	1 to 2	3.4	>=2.5	No	No	No	No	No	No	No	No	No	2	8	>= 4	>=8	No	No	NA	NA	4	< 5	>= 3	No	NA	10.5	anenis	9.4	anemia	mild	Yes	Male	58	37	term	Vaginal	9	no	n/a	Yes	8	first-trim	4-8	4-12weeks
26	20-29	Married	Tertiary	Government/Private Worker	1	1 to 2	2.8	>=2.5	No	No	No	No	No	No	No	No	No	1	9	>= 4	>=8	No	No	NA	NA	4	< 5	>= 3	No	NA	10.8	anenis	10.5	anemia	mild	None	Male	58	37	term	Caesarean	1	No	n/a	Yes	12	first-trim	9-12	4-12weeks
26	20-29	Married	Tertiary	Government/Private Worker	1	1 to 2	2.8	>=2.5	No	No	No	No	No	No	No	No	No	1	9	>= 4	>=8	No	No	NA	NA	4	< 5	>= 3	No	NA	10.8	anenis	10.5	anemia	mild	None	Male	58	37	term	Caesarean	1	No	n/a	Yes	12	first-trim	9-12	4-12weeks
34	30-39	Married	Secondary	Government/Private Worker	3	3 to 4	3.2	>=2.5	No	No	No	No	No	No	No	No	No	3	10	>= 4	>=8	No	No	NA	NA	4	< 5	>= 3	No	NA	10.5	anenis	11.5	noanem	noanem	None	Male	58	38	term	Vaginal	8	no	n/a	Yes	8	first-trim	4-8	4-12weeks
30	30-39	Married	Tertiary	Government/Private Worker	2	1 to 2	3.5	>=2.5	No	No	No	No	No	No	No	No	No	2	10	>= 4	>=8	No	Yes	PIH	30	4	< 5	>= 3	No	NA	11.4	noanem	11	noanem	noanem	None	Male	58	38	term	Caesarean	1	No	n/a	Yes	12	first-trim	9-12	4-12weeks
30	30-39	Married	Tertiary	Government/Private Worker	2	1 to 2	3.5	>=2.5	No	No	No	No	No	No	No	No	No	2	10	>= 4	>=8	No	Yes	PIH	30	4	< 5	>= 3	No	NA	11.4	noanem	11	noanem	noanem	None	Male	58	38	term	Caesarean	1	No	n/a	Yes	12	first-trim	9-12	4-12weeks
32	30-39	Married	Basic	Self-employed	3	3 to 4	3	>=2.5	No	No	No	No	No	No	No	No	No	3	11	>= 4	>=8	No	No	NA	NA	4	< 5	>= 3	Yes	22	9.8	anenis	10.6	anemia	mild	None	Male	58	37	term	Vaginal	11	no	n/a	Yes	12	first-trim	9-12	4-12weeks
19	15-19	Single	Basic	Self-employed	1	1 to 2	3.4	>=2.5	No	No	No	No	No	No	No	No	No	1	1	< 4	1-3Visits	No	No	NA	NA	0	< 5	< 3	No	NA	9.5	anenis	nil	NA	noanem	None	Female	58	38	term	Vaginal	3	No	n/a	Yes	22	sectrim	21-30	12-24Weeks
32	30-39	Married	Secondary	Government/Private Worker	3	3 to 4	3.2	>=2.5	No	No	No	No	No	No	No	No	No	3	5	>= 4	4-7Visits	No	No	NA	NA	0	< 5	< 3	Yes	26	11.4	noanem	11.9	noanem	noanem	None	Male	58	37	term	Vaginal	10	no	n/a	Yes	14	sectrim	13-16	12-24Weeks
37	30-39	Married	Basic	Unemployed	3	3 to 4	2.8	>=2.5	No	No	No	No	No	No	No	No	No	3	6	>= 4	4-7Visits	No	Yes	Anaemia in pregnancy	26	1	< 5	< 3	Yes	12	9.8	anenis	9.7	anemia	mild	None	Female	56	37	term	Vaginal	15	No	n/a	Yes	16	sectrim	13-16	12-24Weeks
37	30-39	Married	Basic	Unemployed	3	3 to 4	2.8	>=2.5	No	No	No	No	No	No	No	No	No	3	6	>= 4	4-7Visits	No	Yes	Anaemia in pregnancy	26	1	< 5	< 3	Yes	12	9.8	anenis	9.7	anemia	mild	None	Female	56	37	term	Vaginal	15	No	n/a	Yes	16	sectrim	13-16	12-24Weeks
39	30-39	Married	No Formal Education	Self-employed	5	5to 6	3.5	>=2.5	No	No	No	No	No	No	No	No	No	5	4	>= 4	4-7Visits	No	Yes	PIH	24	1	< 5	< 3	Yes	30	10.4	anenis	10.2	anemia	mild	None	Male	56	36	Term	Vaginal	12	No		Yes	16	sectrim	13-16	12-24Weeks
26	20-29	Married	Basic	Self-employed	2	1 to 2	2.2	<2.5	No	No	No	No	No	No	No	No	No	2	4	>= 4	4-7Visits	No	Yes	Eclampsia	34	1	< 5	< 3	No	NA	10.8	anenis	10.4	anemia	mild	None	Female	57	36	Preterm	Vaginal	12	No	n/a	No	20	sectrim	17-20	12-24Weeks
26	20-29	Married	Basic	Self-employed	2	1 to 2	2.2	<2.5	No	No	No	No	No	No	No	No	No	2	4	>= 4	4-7Visits	No	Yes	Eclampsia	34	1	< 5	< 3	No	NA	10.8	anenis	10.4	anemia	mild	None	Female	57	36	Preterm	Vaginal	12	No	n/a	No	20	sectrim	17-20	12-24Weeks
39	30-39	Married	Tertiary	Government/Private Worker	3	3 to 4	3.2	>=2.5	No	No	No	No	No	No	No	No	No	3	5	>= 4	4-7Visits	No	No	NA	NA	1	< 5	< 3	Yes	34	10.6	anenis	11.5	noanem	noanem	None	Female	57	36	term	Vaginal	10	no	n/a	Yes	18	sectrim	17-20	12-24Weeks
17	15-19	Single	Basic	Unemployed	1	1 to 2	2.9	>=2.5	No	No	No	No	No	No	No	No	No	1	2	< 4	1-3Visits	No	No	NA	NA	1	< 5	< 3	No	NA	12.4	noanem	11.8	noanem	noanem	Yes	Male	57	37	Term	Vaginal	10	No		Yes	14	sectrim	13-16	12-24Weeks
17	15-19	Single	Basic	Unemployed	1	1 to 2	2.9	>=2.5	No	No	No	No	No	No	No	No	No	1	2	< 4	1-3Visits	No	No	NA	NA	1	< 5	< 3	No	NA	12.4	noanem	11.8	noanem	noanem	Yes	Male	57	37	Term	Vaginal	10	No		Yes	14	sectrim	13-16	12-24Weeks
26	20-29	Married	Secondary	Self-employed	1	1 to 2	2.5	>=2.5	No	No	No	No	No	No	No	No	No	1	6	>= 4	4-7Visits	No	No	NA		1	< 5	< 3	Yes	28	12	noanem	11.5	noanem	noanem	None	Male	57	36	term	Vaginal	10	No	n/a	Yes	18	sectrim	17-20	12-24Weeks
26	20-29	Married	Secondary	Self-employed	1	1 to 2	2.9	>=2.5	No	No	No	No	No	No	No	No	No	1	6	>= 4	4-7Visits	No	No	NA		1	< 5	< 3	Yes	28	12	noanem	11.5	noanem	noanem	None	Male	57	36	term	Vaginal	10	No	n/a	Yes	18	sectrim	17-20	12-24Weeks
35	30-39	Married	Basic	Unemployed	4	3 to 4	4.3	>=2.5	No	Yes	Yes	No	No	No	No	No	No	4	7	>= 4	4-7Visits	No	Yes	PIH, Gestational DM	28	1	< 5	< 3	No	NA	10.2	anenis	nil	NA	noanem	None	Male	57	36	term	Vaginal	12	No	n/a	Yes	13	sectrim	13-16	12-24Weeks
35	30-39	Married	Basic	Unemployed	4	3 to 4	4.3	>=2.5	No	Yes	Yes	No	No	No	No	No	No	4	7	>= 4	4-7Visits	No	Yes	PIH, Gestational DM	28	1	< 5	< 3	No	NA	10.2	anenis	nil	NA	noanem	None	Male	57	36	term	Vaginal	12	No	n/a	Yes	13	sectrim	13-16	12-24Weeks
42	40-45	Married	Basic	Self-employed	5	5to 6	2.5	>=2.5	No	No	No	No	No	No	No	No	No	5	5	>= 4	4-7Visits	No	No	NA	NA	2	< 5	< 3	No	NA	11.5	noanem	nil	NA	noanem	None	Female	56	36	term	Vaginal	10	No	n/a	Yes	20	sectrim	17-20	12-24Weeks
42	40-45	Married	Basic	Self-employed	5	5to 6	2.5	>=2.5	No	No	No	No	No	No	No	No	No	5	5	>= 4	4-7Visits	No	No	NA	NA	2	< 5	< 3	No	NA	11.5	noanem	nil	NA	noanem	None	Female	56	36	term	Vaginal	10	No	n/a	Yes	20	sectrim	17-20	12-24Weeks
30	30-39	Married	Secondary	Self-employed	2	1 to 2	3.2	>=2.5	No	No	No	No	No	No	No	No	No	2	8	>= 4	>=8	Yes	No	NA	NA	2	< 5	< 3	No	NA	11	noanem	10.8	anemia	mild	Yes	Female	56	36	term	caesarean	1	No	n/a	Yes	14	sectrim	13-16	12-24Weeks
30	30-39	Married	Secondary	Self-employed	2	1 to 2	3.2	>=2.5	No	No	No	No	No	No	No	No	No	2	8	>= 4	>=8	Yes	No	NA	NA	2	< 5	< 3	No	NA	11	noanem	10.8	anemia	mild	Yes	Female	56	36	term	caesarean	1	No	n/a	Yes	14	sectrim	13-16	12-24Weeks
32	30-39	Married	Basic	Self-employed	3	3 to 4	3.2	>=2.5	No	No	No	No	No	No	No	No	No	3	5	>= 4	4-7Visits	No	Yes	Foetal Distress	39	2	< 5	< 3	No	NA	9.8	anenis	10.5	anemia	mild	None	Male	56	36	term	caesarean	11	no	n/a	Yes	20	sectrim	17-20	12-24Weeks
26	20-29	Married	Secondary	Government/Private Worker	1	1 to 2	3.3	>=2.5	No	No	No	No	No	No	No	No	No	1	4	>= 4	4-7Visits	No	No	NA	NA	2	< 5	< 3	No	NA	10.8	anenis	11.6	noanem	noanem	None	Female	57	37	term	Vaginal	15	no	n/a	Yes	13	sectrim	13-16	12-24Weeks
35	30-39	Married	Tertiary	Government/Private Worker	3	3 to 4	3.9	>=2.5	No	No	No	No	No	No	No	No	No	3	5	>= 4	4-7Visits	No	No	NA	NA	2	< 5	< 3	No	NA	13	noanem	12.6	noanem	noanem	None	Female	57	36	term	Vaginal	9	No	n/a	Yes	13	sectrim	13-16	12-24Weeks
25	20-29	Married	Basic	Unemployed	2	1 to 2	2.8	>=2.5	No	No	No	No	No	No	No	No	No	2	6	>= 4	4-7Visits	No	No	NA	NA	2	< 5	< 3	No	NA	10.5	anenis	9.8	anemia	mild	None	Female	57	36	term	Vaginal	12	No	n/a	Yes	20	sectrim	17-20	12-24Weeks
25	20-29	Married	Basic	Unemployed	2	1 to 2	2.8	>=2.5	No	No	No	No	No	No	No	No	No	2	6	>= 4	4-7Visits	No	No	NA	NA	2	< 5	< 3	No	NA	10.5	anenis	9.8	anemia	mild	None	Female	57	36	term	Vaginal	12	No	n/a	Yes	20	sectrim	17-20	12-24Weeks
35	30-39	Married	Basic	Self-employed	4	3 to 4	4	>=2.5	No	No	No	No	No	No	No	No	No	4	12	>= 4	>=8	Yes	Yes	Oligohydramnios	35	2	< 5	< 3	No	NA	11.1	noanem	11	noanem	noanem	None	Female	57	36	term	caesarean	30	no	n/a	Yes	13	sectrim	13-16	12-24Weeks
36	30-39	Married	Basic	Self-employed	3	3 to 4	2.9	>=2.5	No	No	No	No	No	No	No	No	No	3	2	< 4	1-3Visits	No	No	NA	NA	2	< 5	< 3	Yes	22	11	noanem	10.5	anemia	mild	None	Male	57	36	term	Vaginal	7	no	n/a	Yes	20	sectrim	17-20	12-24Weeks
36	30-39	Married	Secondary	Self-employed	3	3 to 4	3	>=2.5	No	No	No	No	No	No	No	No	No	3	4	>= 4	4-7Visits	No	No	NA	NA	2	< 5	< 3	No	NA	10.4	anenis	10.8	anemia	mild	None	Male	57	37	term	Vaginal	7	no	n/a	Yes	13	sectrim	13-16	12-24Weeks
20	20-29	Single	Secondary	Unemployed	1	1 to 2	3	>=2.5	No	No	No	No	No	No	No	No	No	1	4	>= 4	4-7Visits	No	No	NA	NA	2	< 5	< 3	No	NA	10.2	anenis	10.2	anemia	mild	None	Male	57	36	term	Vaginal	14	no	n/a	Yes	23	sectrim	21-30	12-24Weeks
19	15-19	Single	Basic	Self-employed	1	1 to 2	2.9	>=2.5	No	No	No	No	No	No	No	No	No	1	6	>= 4	4-7Visits	No	No	NA	NA	2	< 5	< 3	No	NA	10.5	anenis	10.8	anemia	mild	None	Male	57	36	term	Vaginal	14	No	n/a	Yes	14	sectrim	13-16	12-24Weeks
33	30-39	Married	Basic	Self-employed	1	1 to 2	3.2	>=2.5	No	No	No	No	No	No	No	No	No	1	6	>= 4	4-7Visits	No	No	NA	NA	2	< 5	< 3	No	NA	9.3	anenis	nil	NA	noanem	None	Male	57	37	term	Vaginal	5	No	n/a	Yes	17	sectrim	17-20	12-24Weeks
33	30-39	Married	Basic	Self-employed	1	1 to 2	3.2	>=2.5	No	No	No	No	No	No	No	No	No	1	6	>= 4	4-7Visits	No	No	NA	NA	2	< 5	< 3	No	NA	9.3	anenis	nil	NA	noanem	None	Male	57	37	term	Vaginal	5	No	n/a	Yes	17	sectrim	17-20	12-24Weeks
30	30-39	Married	Tertiary	Self-employed	1	1 to 2	3.7	>=2.5	No	No	No	No	No	No	No	No	No	1	10	>= 4	>=8	Yes	No	NA	NA	2	< 5	< 3	Yes	24	10.8	anenis	9.5	anemia	mild	None	Male	57	37	term	caesarean	1	No	n/a	Yes	14	sectrim	13-16	12-24Weeks
30	30-39	Married	Tertiary	Self-employed	1	1 to 2	3.7	>=2.5	No	No	No	No	No	No	No	No	No	1	10	>= 4	>=8	Yes	No	NA	NA	2	< 5	< 3	Yes	24	10.8	anenis	9.5	anemia	mild	None	Male	57	37	term	caesarean	1	No	n/a	Yes	14	sectrim	13-16	12-24Weeks
19	15-19	Single	Basic	Self-employed	1	1 to 2	2.9	>=2.5	No	No	No	No	No	No	No	No	No	1	6	>= 4	4-7Visits	No	No	NA	NA	2	< 5	< 3	No	NA	10.5	anenis	10.8	anemia	mild	None	Male	58	37	term	Vaginal	14	No	n/a	Yes	14	sectrim	13-16	12-24Weeks
35	30-39	Married	Basic	Self-employed	6	5to 6	2.8	>=2.5	No	No	No	No	No	No	No	No	No	6	3	< 4	1-3Visits	No	No	NA	NA	3	< 5	>= 3	No	NA	11.6	noanem	9.5	anemia	mild	None	Female	56	36	term	Vaginal	7	No	n/a	Yes	22	sectrim	21-30	12-24Weeks
35	30-39	Married	Basic	Self-employed	6	5to 6	2.8	>=2.5	No	No	No	No	No	No	No	No	No	6	3	< 4	1-3Visits	No	No	NA	NA	3	< 5	>= 3	No	NA	11.6	noanem	9.5	anemia	mild	None	Female	56	36	term	Vaginal	7	No	n/a	Yes	22	sectrim	21-30	12-24Weeks
28	20-29	Married	Basic	Self-employed	3	3 to 4	3	>=2.5	No	No	No	No	No	No	No	No	No	3	5	>= 4	4-7Visits	No	Yes	Foetal Distress	38	3	< 5	>= 3	No	NA	12.4	noanem	12.5	noanem	noanem	None	Female	56	36	term	Caesarean	1	no	n/a	Yes	23	sectrim	21-30	12-24Weeks
34	30-39	Married	Secondary	Self-employed	4	3 to 4	4.1	>=2.5	No	No	No	No	No	No	No	No	No	4	7	>= 4	4-7Visits	No	No	NA	NA	3	< 5	>= 3	No	NA	12.4	noanem	nil	NA	noanem	None	Female	56	36	term	Vaginal	5	no	n/a	Yes	13	sectrim	13-16	12-24Weeks
17	15-19	Single	Basic	Unemployed	1	1 to 2	3	>=2.5	No	No	No	No	No	No	No	No	No	1	7	>= 4	4-7Visits	No	Yes	oligohydramnios	38	3	< 5	>= 3	No	NA	10.9	anenis	10.7	anemia	mild	Yes	Female	56	36	Term	Vaginal	10			Yes	16	sectrim	13-16	12-24Weeks
28	20-29	Married	Tertiary	Government/Private Worker	3	3 to 4	4.3	>=2.5	No	No	No	No	No	No	No	No	No	3	10	>= 4	>=8	No	No	NA	NA	3	< 5	>= 3	No	NA	11.4	noanem	12.1	noanem	noanem	None	Female	56	38	term	Vaginal	18	No	n/a	Yes	17	sectrim	17-20	12-24Weeks
28	20-29	Married	Tertiary	Government/Private Worker	3	3 to 4	4.3	>=2.5	No	No	No	No	No	No	No	No	No	3	10	>= 4	>=8	No	No	NA	NA	3	< 5	>= 3	No	NA	11.4	noanem	12.1	noanem	noanem	None	Female	56	38	term	Vaginal	18	No	n/a	Yes	17	sectrim	17-20	12-24Weeks
26	20-29	Married	Basic	Unemployed	2	1 to 2	2.8	>=2.5	No	No	No	No	No	No	No	No	No	2	3	< 4	1-3Visits	No	No	NA	NA	3	< 5	>= 3	No	NA	11.6	noanem	11.4	noanem	noanem	None	Male	56	36	term	Vaginal	8	no	n/a	Yes	14	sectrim	13-16	12-24Weeks
33	30-39	Married	Basic	Self-employed	3	3 to 4	3.3	>=2.5	No	No	No	No	No	No	No	No	No	3	2	< 4	1-3Visits	No	No	NA	NA	3	< 5	>= 3	No	NA	10.4	anenis	11.8	noanem	noanem	None	Female	57	36	term	Vaginal	6	no	n/a	Yes	13	sectrim	13-16	12-24Weeks
28	20-29	Married	Tertiary	Government/Private Worker	1	1 to 2	2.8	>=2.5	No	No	No	No	No	No	No	No	No	1	3	< 4	1-3Visits	No	No	NA	NA	3	< 5	>= 3	No	NA	10.6	anenis	11	noanem	noanem	None	Female	57	36	term	Vaginal	18	no	n/a	Yes	14	sectrim	13-16	12-24Weeks
36	30-39	Married	Basic	Government/Private Worker	4	3 to 4	4	>=2.5	No	No	No	No	No	No	No	No	No	4	4	>= 4	4-7Visits	No	No	NA	NA	3	< 5	>= 3	No	NA	11	noanem	11.2	noanem	noanem	Yes	Female	57	37	term	Vaginal	2	No	n/a	Yes	22	sectrim	21-30	12-24Weeks
24	20-29	Married	Secondary	Government/Private Worker	2	1 to 2	3.1	>=2.5	No	No	No	No	No	No	No	No	No	2	6	>= 4	4-7Visits	Yes	Yes	Placenta Previa	36	3	< 5	>= 3	Yes	27	10.2	anenis	11	noanem	noanem	None	Female	57	36	term	caesarean	7	No	n/a	Yes	13	sectrim	13-16	12-24Weeks
32	30-39	Married	Tertiary	Government/Private Worker	2	1 to 2	2.5	>=2.5	No	No	No	No	No	No	No	No	No	2	6	>= 4	4-7Visits	No	No	NA	NA	3	< 5	>= 3	No	NA	10.4	anenis	10.6	anemia	mild	None	Female	57	36	term	Vaginal	8	no	n/a	Yes	18	sectrim	17-20	12-24Weeks
28	20-29	Married	Secondary	Self-employed	2	1 to 2	2.6	>=2.5	No	No	No	No	No	No	No	No	No	2	6	>= 4	4-7Visits	No	No	NA	NA	3	< 5	>= 3	No	NA	11.2	noanem	11.4	noanem	noanem	None	Female	57	36	term	Vaginal	12	no	n/a	Yes	23	sectrim	21-30	12-24Weeks
35	30-39	Married	Tertiary	Government/Private Worker	3	3 to 4	3.2	>=2.5	No	No	No	No	No	No	No	No	No	3	8	>= 4	>=8	No	No	NA	NA	3	< 5	>= 3	No	NA	10.8	anenis	10.5	anemia	mild	None	Female	57	37	term	Vaginal	14	No	n/a	Yes	14	sectrim	13-16	12-24Weeks
35	30-39	Married	Tertiary	Government/Private Worker	3	3 to 4	3.2	>=2.5	No	No	No	No	No	No	No	No	No	3	8	>= 4	>=8	No	No	NA	NA	3	< 5	>= 3	No	NA	10.8	anenis	10.5	anemia	mild	None	Female	57	37	term	Vaginal	14	No	n/a	Yes	14	sectrim	13-16	12-24Weeks
23	20-29	Single	Basic	Unemployed	1	1 to 2	2.8	>=2.5	No	No	No	No	No	No	No	No	No	1	9	>= 4	>=8	No	No	NA	NA	3	< 5	>= 3	No	NA	12.4	noanem	10.5	anemia	mild	None	Female	57	36	term	Vaginal	18	no	n/a	Yes	22	sectrim	21-30	12-24Weeks
30	30-39	Married	Basic	Self-employed	2	1 to 2	3.2	>=2.5	No	No	No	No	No	No	No	No	No	2	10	>= 4	>=8	No	No	NA	NA	3	< 5	>= 3	No	NA	10	anenis	12.3	noanem	noanem	None	Female	57	36	term	Vaginal	10	No	n/a	Yes	17	sectrim	17-20	12-24Weeks
30	30-39	Married	Basic	Self-employed	2	1 to 2	3.2	>=2.5	No	No	No	No	No	No	No	No	No	2	10	>= 4	>=8	No	No	NA	NA	3	< 5	>= 3	No	NA	10	anenis	12.3	noanem	noanem	None	Female	57	36	term	Vaginal	10	No	n/a	Yes	17	sectrim	17-20	12-24Weeks
29	20-29	Married	Secondary	Self-employed	2	1 to 2	3	>=2.5	No	No	No	No	No	No	No	No	No	2	4	>= 4	4-7Visits	No	No	NA	NA	3	< 5	>= 3	No	NA	11.8	noanem	10.8	anemia	mild	None	Male	57	37	term	Vaginal	7	no	n/a	Yes	20	sectrim	17-20	12-24Weeks
35	30-39	Married	Secondary	Self-employed	3	3 to 4	3.8	>=2.5	No	No	No	No	No	No	No	No	No	3	5	>= 4	4-7Visits	No	No	NA	NA	3	< 5	>= 3	No	NA	11.6	noanem	12.1	noanem	noanem	None	Male	57	36	term	Vaginal	10	no	n/a	Yes	13	sectrim	13-16	12-24Weeks
24	20-29	Married	Basic	Unemployed	2	1 to 2	2.9	>=2.5	No	No	No	No	No	No	No	No	No	2	5	>= 4	4-7Visits	No	No	NA	NA	3	< 5	>= 3	No	NA	11.2	noanem	10.2	anemia	mild	None	Male	57	36	term	Vaginal	8	no	n/a	Yes	14	sectrim	13-16	12-24Weeks
31	30-39	Married	Basic	Self-employed	3	3 to 4	3.8	>=2.5	No	No	No	No	No	No	No	No	No	3	5	>= 4	4-7Visits	No	No	NA	NA	3	< 5	>= 3	No	NA	12.4	noanem	11.9	noanem	noanem	None	Male	57	36	term	Vaginal	11	no	n/a	Yes	20	sectrim	17-20	12-24Weeks
37	30-39	Married	Secondary	Self-employed	4	3 to 4	4	>=2.5	No	No	No	No	No	No	No	No	No	4	5	>= 4	4-7Visits	Yes	No	NA	NA	3	< 5	>= 3	No	NA	12.5	noanem	12.2	noanem	noanem	None	Male	57	36	term	caesarean	10	No	n/a	Yes	20	sectrim	17-20	12-24Weeks
38	30-39	Married	Secondary	Self-employed	4	3 to 4	3.5	>=2.5	No	No	No	No	No	No	No	No	No	4	5	>= 4	4-7Visits	No	No	NA	NA	3	< 5	>= 3	No	NA	10	anenis	12	noanem	noanem	None	Male	57	37	term	Vaginal	6	no	n/a	Yes	23	sectrim	21-30	12-24Weeks
26	20-29	Married	Secondary	Government/Private Worker	1	1 to 2	3	>=2.5	No	No	No	No	No	No	No	No	No	1	6	>= 4	4-7Visits	No	No	NA	NA	3	< 5	>= 3	No	NA	10.6	anenis	10.8	anemia	mild	None	Male	57	36	term	Caesarean	30min	no	n/a	Yes	14	sectrim	13-16	12-24Weeks
28	20-29	Married	Basic	Self-employed	2	1 to 2	3	>=2.5	No	No	No	No	No	No	No	No	No	2	6	>= 4	4-7Visits	No	No	NA	NA	3	< 5	>= 3	No	NA	9.3	anenis	nil	NA	noanem	None	Male	57	37	term	Vaginal	3	No	n/a	Yes	16	sectrim	13-16	12-24Weeks
28	20-29	Married	Basic	Self-employed	2	1 to 2	3	>=2.5	No	No	No	No	No	No	No	No	No	2	6	>= 4	4-7Visits	No	No	NA	NA	3	< 5	>= 3	No	NA	9.3	anenis	nil	NA	noanem	None	Male	57	37	term	Vaginal	3	No	n/a	Yes	16	sectrim	13-16	12-24Weeks
33	30-39	Married	Secondary	Government/Private Worker	3	3 to 4	3.2	>=2.5	No	No	No	No	No	No	No	No	No	3	6	>= 4	4-7Visits	Yes	No	NA	NA	3	< 5	>= 3	No	NA	11.5	noanem	10.9	anemia	mild	None	Male	57	37	term	caesarean	7	No	n/a	Yes	20	sectrim	17-20	12-24Weeks
24	20-29	Married	Secondary	Self-employed	1	1 to 2	3	>=2.5	No	No	No	No	No	No	No	No	No	1	7	>= 4	4-7Visits	No	No	NA	NA	3	< 5	>= 3	No	NA	10.5	anenis	11.5	noanem	noanem	None	Male	57	36	term	Vaginal	9	no	n/a	Yes	14	sectrim	13-16	12-24Weeks
35	30-39	Married	Basic	Self-employed	3	3 to 4	3.6	>=2.5	No	No	No	No	No	No	No	No	No	3	7	>= 4	4-7Visits	No	No	NA	NA	3	< 5	>= 3	No	NA	11.8	noanem	11.6	noanem	noanem	None	Male	57	37	term	Vaginal	9	no	n/a	Yes	18	sectrim	17-20	12-24Weeks
24	20-29	Married	Basic	Self-employed	2	1 to 2	2.8	>=2.5	No	No	No	No	No	No	No	No	No	2	8	>= 4	>=8	No	No	NA	NA	3	< 5	>= 3	No	NA	10.2	anenis	11.1	noanem	noanem	None	Male	57	36	term	Vaginal	12	no		yes	13	sectrim	13-16	12-24Weeks
24	20-29	Married	Basic	Self-employed	2	1 to 2	2.8	>=2.5	No	No	No	No	No	No	No	No	No	2	8	>= 4	>=8	No	No	NA	NA	3	< 5	>= 3	No	NA	10.2	anenis	11.1	noanem	noanem	None	Male	57	36	term	Vaginal	12	no		yes	13	sectrim	13-16	12-24Weeks
21	20-29	Single	Basic	Unemployed	1	1 to 2	3.1	>=2.5	No	No	No	No	No	No	No	No	No	1	8	>= 4	>=8	No	No	NA	NA	3	< 5	>= 3	No	NA	10.5	anenis	10.2	anemia	mild	None	Male	57	37	term	Vaginal	10	No	n/a	Yes	14	sectrim	13-16	12-24Weeks
21	20-29	Single	Basic	Unemployed	1	1 to 2	3.1	>=2.5	No	No	No	No	No	No	No	No	No	1	8	>= 4	>=8	No	No	NA	NA	3	< 5	>= 3	No	NA	10.5	anenis	10.2	anemia	mild	None	Male	57	37	term	Vaginal	10	No	n/a	Yes	14	sectrim	13-16	12-24Weeks
32	30-39	Married	Basic	Self-employed	3	3 to 4	3.4	>=2.5	No	No	No	No	No	No	Yes	No	No	3	8	>= 4	>=8	No	No	NA	NA	3	< 5	>= 3	No	NA	10.8	anenis	11.1	noanem	noanem	None	Male	57	36	term	Vaginal	12	No	n/a	Yes	14	sectrim	13-16	12-24Weeks
25	20-29	Married	Secondary	Unemployed	1	1 to 2	2.6	>=2.5	No	No	No	No	No	No	No	No	No	1	8	>= 4	>=8	No	No	NA	NA	3	< 5	>= 3	No	NA	11.6	noanem	11.2	noanem	noanem	None	Male	57	37	term	Vaginal	17	no	n/a	Yes	18	sectrim	17-20	12-24Weeks
28	20-29	Married	Tertiary	Government/Private Worker	1	1 to 2	2.6	>=2.5	No	No	No	No	No	No	No	No	No	1	8	>= 4	>=8	No	No	NA	NA	3	< 5	>= 3	No	NA	12.4	noanem	11.5	noanem	noanem	None	Male	57	39	term	Vaginal	12	no	n/a	Yes	22	sectrim	21-30	12-24Weeks
32	30-39	Married	Secondary	Self-employed	3	3 to 4	3.4	>=2.5	No	No	No	No	No	No	No	No	No	3	9	>= 4	>=8	No	No	NA	NA	3	< 5	>= 3	No	NA	11.3	noanem	10.9	anemia	mild	None	Male	57	36	term	Vaginal	9	no	n/a	Yes	13	sectrim	13-16	12-24Weeks
37	30-39	Married	Secondary	Self-employed	3	3 to 4	3	>=2.5	No	No	No	No	No	No	No	No	No	3	9	>= 4	>=8	No	No	NA	NA	3	< 5	>= 3	No	NA	11.6	noanem	11.8	noanem	noanem	None	Male	57	36	term	Vaginal	10	no	n/a	Yes	22	sectrim	21-30	12-24Weeks
23	20-29	Married	Basic	Unemployed	1	1 to 2	2.4	<2.5	No	No	No	No	No	No	No	No	No	1	10	>= 4	>=8	No	No	NA	NA	3	< 5	>= 3	No	NA	10.6	anenis	10.2	anemia	mild	None	Male	57	37	term	Vaginal	20	no	n/a	Yes	13	sectrim	13-16	12-24Weeks
35	30-39	Married	Secondary	Self-employed	1	1 to 2	3	>=2.5	No	No	No	No	No	No	No	No	No	1	10	>= 4	>=8	No	No	NA	NA	3	< 5	>= 3	No	NA	10.5	anenis	10	anemia	mild	None	Male	57	36	term	Vaginal	12	No	n/a	Yes	18	sectrim	17-20	12-24Weeks
35	30-39	Married	Secondary	Self-employed	1	1 to 2	3	>=2.5	No	No	No	No	No	No	No	No	No	1	10	>= 4	>=8	No	No	NA	NA	3	< 5	>= 3	No	NA	10.5	anenis	10	anemia	mild	None	Male	57	36	term	Vaginal	12	No	n/a	Yes	18	sectrim	17-20	12-24Weeks
18	15-19	Single	Basic	Unemployed	1	1 to 2	2.6	>=2.5	No	No	No	No	No	No	No	No	No	1	6	>= 4	4-7Visits	No	No	NA	NA	3	< 5	>= 3	No	NA	11.8	noanem	10.9	anemia	mild	None	Female	58	38	term	Vaginal	13	no	n/a	Yes	13	sectrim	13-16	12-24Weeks
20	20-29	Married	Secondary	Self-employed	1	1 to 2	3.8	>=2.5	No	No	No	No	No	No	Yes	No	No	1	8	>= 4	>=8	No	No	NA	NA	3	< 5	>= 3	No	NA	9.9	anenis	nil	NA	noanem	None	Female	58	36	term	Vaginal	14	No	n/a	Yes	20	sectrim	17-20	12-24Weeks
40	40-45	Married	Secondary	Self-employed	4	3 to 4	3.8	>=2.5	No	No	No	No	No	No	No	No	No	4	4	>= 4	4-7Visits	Yes	No	NA	NA	3	< 5	>= 3	No	NA	12.1	noanem	11.5	noanem	noanem	None	Male	58	36	term	caesarean	40min	no	n/a	Yes	13	sectrim	13-16	12-24Weeks
30	30-39	Married	Tertiary	Government/Private Worker	2	1 to 2	3	>=2.5	No	No	No	No	No	No	No	No	No	2	7	>= 4	4-7Visits	No	No	NA	NA	3	< 5	>= 3	No	NA	11.4	noanem	11.1	noanem	noanem	None	Male	58	37	term	Vaginal	11	no	n/a	Yes	22	sectrim	21-30	12-24Weeks
28	20-29	Married	Secondary	Government/Private Worker	2	1 to 2	3	>=2.5	No	No	No	No	No	No	No	No	No	2	9	>= 4	>=8	No	No	NA	NA	3	< 5	>= 3	No	NA	11.7	noanem	10	anemia	mild	None	Male	58	37	term	Vaginal	10	no	n/a	Yes	23	sectrim	21-30	12-24Weeks
32	30-39	Married	Secondary	Government/Private Worker	3	3 to 4	3	>=2.5	No	No	No	No	No	No	No	No	No	3	7	>= 4	4-7Visits	No	No	NA	NA	4	< 5	>= 3	No	NA	11.4	noanem	11	noanem	noanem	None	Female	56	36	term	Vaginal	10	No	n/a	Yes	14	sectrim	13-16	12-24Weeks
22	20-29	Married	Basic	Unemployed	1	1 to 2	3.1	>=2.5	No	No	No	No	No	No	No	No	No	1	9	>= 4	>=8	No	No	NA	NA	4	< 5	>= 3	Yes	24	11	noanem	10.8	anemia	mild	None	Male	56	36	term	Vaginal	15	No	n/a	Yes	18	sectrim	17-20	12-24Weeks
33	30-39	Married	Tertiary	Government/Private Worker	2	1 to 2	3.6	>=2.5	No	No	No	No	No	No	No	No	No	2	2	< 4	1-3Visits	No	No	NA	NA	4	< 5	>= 3	No	NA	10.9	anenis	11.4	noanem	noanem	None	Female	57	37	term	Vaginal	7	no	n/a	Yes	13	sectrim	13-16	12-24Weeks
35	30-39	Married	Secondary	Self-employed	3	3 to 4	3.2	>=2.5	No	No	No	No	No	No	No	No	No	3	3	< 4	1-3Visits	No	No	NA	NA	4	< 5	>= 3	No	NA	10.8	anenis	10.2	anemia	mild	None	Female	57	37	term	Vaginal	13	no	n/a	Yes	20	sectrim	17-20	12-24Weeks
26	20-29	Married	Secondary	Unemployed	1	1 to 2	2.5	>=2.5	No	No	No	No	No	No	No	No	No	1	4	>= 4	4-7Visits	No	No	NA	NA	4	< 5	>= 3	No	NA	12	noanem	11.8	noanem	noanem	None	Female	57	36	term	Vaginal	18	no	n/a	Yes	14	sectrim	13-16	12-24Weeks
32	30-39	Married	Secondary	Self-employed	3	3 to 4	3.5	>=2.5	No	No	No	No	No	No	No	No	No	3	10	>= 4	>=8	No	No	NA	NA	4	< 5	>= 3	No	NA	10.8	anenis	10.9	anemia	mild	None	Female	57	36	term	Vaginal	9	no	n/a	Yes	13	sectrim	13-16	12-24Weeks
33	30-39	Married	Secondary	Self-employed	3	3 to 4	3.5	>=2.5	No	No	No	No	No	No	No	No	No	3	10	>= 4	>=8	No	No	NA	NA	4	< 5	>= 3	No	NA	10.8	anenis	10.4	anemia	mild	Yes	Female	57	37	term	caesarean		No	n/a	Yes	14	sectrim	13-16	12-24Weeks
30	30-39	Married	Basic	Self-employed	3	3 to 4	3.8	>=2.5	No	No	No	No	No	No	No	No	No	3	3	< 4	1-3Visits	No	No	NA	NA	4	< 5	>= 3	No	NA	9.5	anenis	8.9	anemia	moderate	None	Male	57	36	term	Vaginal	10	no	n/a	Yes	13	sectrim	13-16	12-24Weeks
26	20-29	Married	Secondary	Self-employed	2	1 to 2	3.5	>=2.5	No	No	No	No	No	No	No	No	No	2	4	>= 4	4-7Visits	Yes	No	NA	NA	4	< 5	>= 3	No	NA	11.4	noanem	11.9	noanem	noanem	None	Male	57	36	term	caesarean	10	no	n/a	Yes	14	sectrim	13-16	12-24Weeks
21	20-29	Single	Basic	Unemployed	1	1 to 2	2.8	>=2.5	No	No	No	No	No	No	No	No	No	1	5	>= 4	4-7Visits	No	No	NA	NA	4	< 5	>= 3	No	NA	12	noanem	12.5	noanem	noanem	None	Male	57	37	term	Vaginal	14	no	n/a	Yes	13	sectrim	13-16	12-24Weeks
38	30-39	Married	Secondary	Government/Private Worker	3	3 to 4	2.8	>=2.5	No	No	No	No	No	No	No	No	No	3	6	>= 4	4-7Visits	No	No	NA	NA	4	< 5	>= 3	No	NA	12.1	noanem	11.6	noanem	noanem	None	Male	57	38	term	Vaginal	6	No	n/a	Yes	13	sectrim	13-16	12-24Weeks
36	30-39	Married	Secondary	Self-employed	3	3 to 4	3.4	>=2.5	No	No	No	No	No	No	No	No	No	3	8	>= 4	>=8	No	No	NA	NA	4	< 5	>= 3	No	NA	10.5	anenis	10.9	anemia	mild	None	Male	57	36	term	Vaginal	11	no	n/a	Yes	18	sectrim	17-20	12-24Weeks
26	20-29	Married	Tertiary	Government/Private Worker	1	1 to 2	3	>=2.5	No	No	No	No	No	No	No	No	No	1	9	>= 4	>=8	No	No	NA	NA	4	< 5	>= 3	No	NA	11.2	noanem	11	noanem	noanem	None	Male	57	36	term	Vaginal	15	no	n/a	Yes	22	sectrim	21-30	12-24Weeks
27	20-29	Married	Secondary	Government/Private Worker	1	1 to 2	4.2	>=2.5	No	No	No	No	No	No	No	No	No	1	10	>= 4	>=8	No	No	NA	NA	4	< 5	>= 3	No	NA	11.4	noanem	11.8	noanem	noanem	None	Male	57	37	term	Vaginal	12	No	n/a	Yes	14	sectrim	13-16	12-24Weeks
27	20-29	Married	Secondary	Government/Private Worker	1	1 to 2	4.2	>=2.5	No	No	No	No	No	No	No	No	No	1	10	>= 4	>=8	No	No	NA	NA	4	< 5	>= 3	No	NA	11.4	noanem	11.8	noanem	noanem	None	Male	57	37	term	Vaginal	12	No	n/a	Yes	14	sectrim	13-16	12-24Weeks
24	20-29	Married	Basic	Unemployed	2	1 to 2	3.1	>=2.5	No	No	No	No	No	No	No	No	No	2	6	>= 4	4-7Visits	No	No	NA	NA	4	< 5	>= 3	No	NA	11.1	noanem	11.8	noanem	noanem	None	Male	58	38	term	Vaginal	9	no	n/a	Yes	13	sectrim	13-16	12-24Weeks
30	30-39	Married	Basic	Self-employed	3	3 to 4	3.2	>=2.5	No	No	No	No	No	No	No	No	No	3	9	>= 4	>=8	No	No	NA	NA	4	< 5	>= 3	No	NA	11.8	noanem	10.7	anemia	mild	None	Male	58	38	term	Vaginal	12	No	n/a	Yes	22	sectrim	21-30	12-24Weeks
30	30-39	Married	Basic	Self-employed	3	3 to 4	3.2	>=2.5	No	No	No	No	No	No	No	No	No	3	9	>= 4	>=8	No	No	NA	NA	4	< 5	>= 3	No	NA	11.8	noanem	10.7	anemia	mild	None	Male	58	38	term	Vaginal	12	No	n/a	Yes	22	sectrim	21-30	12-24Weeks
33	30-39	Married	Secondary	Self-employed	3	3 to 4	3.2	>=2.5	No	No	No	No	No	No	No	No	No	3	10	>= 4	>=8	No	No	NA	NA	4	< 5	>= 3	No	NA	11.3	noanem	nil	NA	noanem	None	Male	58	37	term	Vaginal	18	No	n/a	Yes	14	sectrim	13-16	12-24Weeks
33	30-39	Married	Secondary	Self-employed	3	3 to 4	3.2	>=2.5	No	No	No	No	No	No	No	No	No	3	10	>= 4	>=8	No	No	NA	NA	4	< 5	>= 3	No	NA	11.3	noanem	nil	NA	noanem	None	Male	58	37	term	Vaginal	18	No	n/a	Yes	14	sectrim	13-16	12-24Weeks
33	30-39	Married	Basic	Self-employed	6	5to 6	3	>=2.5	No	No	No	No	No	No	No	No	No	6	3	< 4	1-3Visits	No	No	NA	NA	1	< 5	< 3	No	NA	11	noanem	nil	NA	noanem	None	Male	57	37	term	Vaginal	4	No	n/a	Yes	30	sectrim	21-30	25-30weeks
33	30-39	Married	Basic	Self-employed	6	5to 6	3	>=2.5	No	No	No	No	No	No	No	No	No	6	3	< 4	1-3Visits	No	No	NA	NA	1	< 5	< 3	No	NA	11	noanem	nil	NA	noanem	None	Male	57	37	term	Vaginal	4	No	n/a	Yes	30	sectrim	21-30	25-30weeks
18	15-19	Single	Secondary	Unemployed	1	1 to 2	2.7	>=2.5	No	No	No	No	No	No	No	No	No	1	5	>= 4	4-7Visits	No	No	NA	NA	2	< 5	< 3	No	NA	10.4	anenis	nil	NA	noanem	None	Male	57	37	term	Vaginal	7	No	n/a	Yes	28	sectrim	21-30	25-30weeks
36	30-39	Married	Tertiary	Government/Private Worker	3	3 to 4	3.4	>=2.5	No	No	No	No	No	No	No	No	No	3	7	>= 4	4-7Visits	Yes	No	NA	NA	5	>= 5	>= 3	No	NA	11.8	noanem	11.5	noanem	noanem	None	Female	55	36	term	caesarean	1	no	n/a	Yes	11	first-trim	9-12	4-12weeks
27	20-29	Married	Secondary	Self-employed	2	1 to 2	3	>=2.5	No	No	No	No	No	No	No	No	No	2	12	>= 4	>=8	No	No	NA	NA	5	>= 5	>= 3	Yes	15	11	noanem	11.8	noanem	noanem	None	Female	56	36	term	Vaginal	14	No	n/a	Yes	6	first-trim	4-8	4-12weeks
27	20-29	Married	Secondary	Self-employed	2	1 to 2	3	>=2.5	No	No	No	No	No	No	No	No	No	2	12	>= 4	>=8	No	No	NA	NA	5	>= 5	>= 3	Yes	15	11	noanem	11.8	noanem	noanem	None	Female	56	36	term	Vaginal	14	No	n/a	Yes	6	first-trim	4-8	4-12weeks
31	30-39	Married	Secondary	Government/Private Worker	2	1 to 2	2.8	>=2.5	No	No	No	No	No	No	No	No	No	2	5	>= 4	4-7Visits	No	No	NA	NA	5	>= 5	>= 3	No	NA	11.6	noanem	11.2	noanem	noanem	None	Male	56	36	term	Vaginal	8	no	n/a	Yes	12	first-trim	9-12	4-12weeks
32	30-39	Married	Secondary	Government/Private Worker	2	1 to 2	2.9	>=2.5	No	No	No	No	No	No	No	No	No	2	5	>= 4	4-7Visits	Yes	No	NA	NA	5	>= 5	>= 3	No	NA	10.8	anenis	10.4	anemia	mild	None	Female	57	36	term	caesarean	1	no	n/a	Yes	10	first-trim	9-12	4-12weeks
25	20-29	Married	Secondary	Self-employed	1	1 to 2	2.5	>=2.5	No	No	No	No	No	No	No	No	No	1	5	>= 4	4-7Visits	No	No	NA	NA	5	>= 5	>= 3	No	NA	12.5	noanem	12	noanem	noanem	None	Female	57	36	term	Caesarean	45min	no	n/a	Yes	10	first-trim	9-12	4-12weeks
32	30-39	Married	Tertiary	Government/Private Worker	2	1 to 2	3.6	>=2.5	No	No	No	No	No	No	No	No	No	2	8	>= 4	>=8	No	No	NA	NA	5	>= 5	>= 3	No	NA	11.8	noanem	11.1	noanem	noanem	None	Female	57	36	term	Vaginal	8	no	n/a	Yes	12	first-trim	9-12	4-12weeks
36	30-39	Married	Tertiary	Government/Private Worker	3	3 to 4	3.5	>=2.5	No	No	No	No	No	No	No	No	No	3	9	>= 4	>=8	Yes	No	NA	NA	5	>= 5	>= 3	No	NA	11.7	noanem	10.8	anemia	mild	None	Female	57	36	term	caesarean	35min	no	n/a	Yes	8	first-trim	4-8	4-12weeks
35	30-39	Married	Basic	Self-employed	3	3 to 4	3.7	>=2.5	No	No	No	No	No	No	No	No	No	3	5	>= 4	4-7Visits	No	No	NA	NA	5	>= 5	>= 3	No	NA	10.5	anenis	10.3	anemia	mild	None	Male	57	36	term	Vaginal	8	no	n/a	Yes	9	first-trim	9-12	4-12weeks
24	20-29	Married	Basic	Unemployed	1	1 to 2	3	>=2.5	No	No	No	No	No	No	No	No	No	1	5	>= 4	4-7Visits	No	No	NA	NA	5	>= 5	>= 3	No	NA	11.6	noanem	10.6	anemia	mild	None	Male	57	36	term	Vaginal	15	no	n/a	Yes	10	first-trim	9-12	4-12weeks
32	30-39	Married	Secondary	Self-employed	5	5to 6	2.9	>=2.5	No	No	No	No	No	No	No	No	No	5	6	>= 4	4-7Visits	Yes	No	NA	NA	5	>= 5	>= 3	No	NA	11.1	noanem	12.9	noanem	noanem	None	Male	57	37	term	caesarean	0.5	No	n/a	Yes	6	first-trim	4-8	4-12weeks
32	30-39	Married	Secondary	Self-employed	5	5to 6	2.9	>=2.5	No	No	No	No	No	No	No	No	No	5	6	>= 4	4-7Visits	Yes	No	NA	NA	5	>= 5	>= 3	No	NA	11.1	noanem	12.9	noanem	noanem	None	Male	57	37	term	caesarean	0.5	No	n/a	Yes	6	first-trim	4-8	4-12weeks
32	30-39	Married	Tertiary	Government/Private Worker	3	3 to 4	3.5	>=2.5	No	No	No	No	No	No	No	No	No	3	6	>= 4	4-7Visits	Yes	Yes	PIH	30	5	>= 5	>= 3	No	NA	12.4	noanem	11.8	noanem	noanem	None	Male	57	36	term	caesarean	1	No	n/a	Yes	9	first-trim	9-12	12-24Weeks
32	30-39	Married	Secondary	Self-employed	5	5to 6	2.7	>=2.5	No	No	No	No	No	No	No	No	No	5	8	>= 4	>=8	Yes	No	NA	NA	5	>= 5	>= 3	No	NA	11.1	noanem	12.9	noanem	noanem	None	Male	57	37	term	caesarean	1	No	n/a	Yes	6	first-trim	4-8	4-12weeks
32	30-39	Married	Secondary	Self-employed	5	5to 6	2.7	>=2.5	No	No	No	No	No	No	No	No	No	5	8	>= 4	>=8	Yes	No	NA	NA	5	>= 5	>= 3	No	NA	11.1	noanem	12.9	noanem	noanem	None	Male	57	37	term	caesarean	1	No	n/a	Yes	6	first-trim	4-8	4-12weeks
33	30-39	Married	Secondary	Self-employed	2	1 to 2	3.1	>=2.5	No	No	No	No	No	No	No	No	No	2	8	>= 4	>=8	Yes	No	NA	NA	5	>= 5	>= 3	No	NA	10.5	anenis	nil	NA	noanem	None	Male	57	36	term	caesarean	45min	No	n/a	Yes	7	first-trim	4-8	4-12weeks
26	20-29	Married	Secondary	Self-employed	1	1 to 2	2.9	>=2.5	No	No	No	No	No	No	No	No	No	1	8	>= 4	>=8	No	No	NA	NA	5	>= 5	>= 3	No	NA	11.4	noanem	10.5	anemia	mild	None	Male	57	36	term	Vaginal	15	no	n/a	Yes	8	first-trim	4-8	4-12weeks
24	20-29	Married	Secondary	Self-employed	2	1 to 2	3	>=2.5	No	No	No	No	No	No	No	No	No	2	8	>= 4	>=8	No	No	NA	NA	5	>= 5	>= 3	No	NA	9.8	anenis	10.9	anemia	mild	None	Male	57	37	term	Vaginal	6	No	n/a	Yes	8	first-trim	4-8	4-12weeks
39	30-39	Married	Tertiary	Government/Private Worker	3	3 to 4	3.2	>=2.5	No	No	No	No	No	No	No	No	No	3	10	>= 4	>=8	No	No	NA	NA	5	>= 5	>= 3	No	NA	11.4	noanem	10.8	anemia	mild	None	Male	57	37	term	Vaginal	11	no	n/a	Yes	11	first-trim	9-12	4-12weeks
24	20-29	Married	Secondary	Self-employed	1	1 to 2	3.1	>=2.5	No	No	No	No	No	No	No	No	No	1	12	>= 4	>=8	No	No	NA	NA	5	>= 5	>= 3	No	NA	11.8	noanem	nil	NA	noanem	None	Male	57	37	term	Vaginal	7	No	n/a	Yes	4	first-trim	4-8	4-12weeks
24	20-29	Married	Secondary	Self-employed	1	1 to 2	3.1	>=2.5	No	No	No	No	No	No	No	No	No	1	12	>= 4	>=8	No	No	NA	NA	5	>= 5	>= 3	No	NA	11.8	noanem	nil	NA	noanem	None	Male	57	37	term	Vaginal	7	No	n/a	Yes	4	first-trim	4-8	4-12weeks
24	20-29	Married	Basic	Self-employed	2	1 to 2	3.3	>=2.5	No	No	No	No	No	No	No	No	No	2	12	>= 4	>=8	No	No	NA	NA	5	>= 5	>= 3	No	NA	10.1	anenis	10.6	anemia	mild	None	Male	57	37	term	Vaginal	6	no	n/a	Yes	12	first-trim	9-12	4-12weeks
24	20-29	Married	Basic	Self-employed	1	1 to 2	2.8	>=2.5	No	No	No	No	No	No	No	No	No	1	5	>= 4	4-7Visits	No	No	NA	NA	5	>= 5	>= 3	No	NA	12.2	noanem	9.7	anemia	mild	None	Male	58	38	term	Vaginal	13	no	n/a	Yes	8	first-trim	4-8	4-12weeks
34	30-39	Married	Secondary	Self-employed	3	3 to 4	3.6	>=2.5	No	No	No	No	No	No	No	No	No	3	10	>= 4	>=8	No	No	Abruptio Placenta	34 weeks	5	>= 5	>= 3	Yes	28	11.2	noanem	11	noanem	noanem	None	Male	58	36	term	Caesarean	30min	No	n/a	Yes	10	first-trim	9-12	4-12weeks
26	20-29	Married	Tertiary	Self-employed	1	1 to 2	3.6	>=2.5	No	No	No	No	No	No	No	No	No	2	11	>= 4	>=8	No	No	NA	NA	5	>= 5	>= 3	No	NA	12	noanem	10.2	anemia	mild	None	Male	58	37	term	Vaginal	12	no	n/a	Yes	10	first-trim	9-12	4-12weeks
28	20-29	Married	Secondary	Self-employed	2	1 to 2	3.4	>=2.5	No	No	No	No	No	No	No	No	No	2	11	>= 4	>=8	Yes	No	NA	NA	5	>= 5	>= 3	No	NA	10.4	anenis	11.6	noanem	noanem	None	Male	58	38	term	caesarean	30min	no	n/a	Yes	10	first-trim	9-12	4-12weeks
35	30-39	Married	Secondary	Self-employed	4	3 to 4	3.9	>=2.5	No	No	No	No	No	No	No	No	No	4	5	< 4	4-7Visits	No	No	NA	NA	7	>= 5	>= 3	No	NA	10.6	anenis	10.6	anemia	mild	None	Male	57	37	term	Vaginal	6	no	n/a	Yes	9	first-trim	9-12	4-12weeks
30	30-39	Married	Basic	Self-employed	3	3 to 4	3	>=2.5	No	No	No	No	No	No	No	No	No	3	10	>= 4	>=8	No	No	NA	NA	5	>= 5	>= 3	No	NA	11.4	noanem	11.5	noanem	noanem	None	Female	57	37	term	Vaginal	12	No	n/a	Yes	18	sectrim	17-20	12-24Weeks
30	30-39	Married	Basic	Self-employed	3	3 to 4	3	>=2.5	No	No	No	No	No	No	No	No	No	3	10	>= 4	>=8	No	No	NA	NA	5	>= 5	>= 3	No	NA	11.4	noanem	11.5	noanem	noanem	None	Female	57	37	term	Vaginal	12	No	n/a	Yes	18	sectrim	17-20	12-24Weeks
20	20-29	Single	Basic	Unemployed	1	1 to 2	2.8	>=2.5	No	No	No	No	No	No	No	No	No	1	5	>= 4	4-7Visits	No	No	NA	NA	5	>= 5	>= 3	No	NA	11.6	noanem	10.8	anemia	mild	None	Male	57	36	term	Vaginal	16	No	n/a	Yes	18	sectrim	17-20	12-24Weeks
28	20-29	Married	Tertiary	Government/Private Worker	1	1 to 2	3.1	>=2.5	No	No	No	No	No	No	No	No	No	1	5	>= 4	4-7Visits	No	No	NA	NA	5	>= 5	>= 3	No	NA	10.6	anenis	11.4	noanem	noanem	None	Male	57	36	term	Vaginal	11	no	n/a	Yes	14	sectrim	13-16	12-24Weeks
29	20-29	Married	Basic	Self-employed	2	1 to 2	3	>=2.5	No	No	No	No	No	No	No	No	No	2	13	>= 4	>=8	Yes	No	NA	NA	5	>= 5	>= 3	No	NA	11.3	noanem	10.8	anemia	mild	None	Male	57	37	term	caesarean	45min	no	n/a	Yes	14	sectrim	13-16	12-24Weeks
36	30-39	Married	Secondary	Self-employed	3	3 to 4	3	>=2.5	No	No	No	No	No	No	No	No	No	3	7	>= 4	4-7Visits	No	No	NA	NA	5	>= 5	>= 3	No	NA	10.4	anenis	11	noanem	noanem	None	Male	58	38	term	Vaginal	7	No	n/a	Yes	23	sectrim	21-30	12-24Weeks
[truncated: 6 more columns]
